# Supplementary material for: α-SrZn5-Type solid solution, BaZn2.6Cu2.4
Source: Acta Crystallogr E Crystallogr Commun. 2019 Sep 20;75(Pt 10):1490–3. doi: 10.1107/S2056989019012532 (PMC6775754; doi:10.1107/S2056989019012532)
Supplement: Supplementary file 1 [file e-75-01490-sup1.cif]

##############################################################################
#                                                                            #
# This CIF contains the data in a paper accepted for publication in          #
# Acta Crystallographica Section E. It conforms to the requirements of       #
# Notes for Authors for Acta Crystallographica Section E, and has been       #
# peer reviewed under the auspices of the IUCr Commission on Journals.       #
#                                                                            #
# Full details of the Crystallographic Information File format               #
# are given in the paper "The Crystallographic Information File (CIF):       #
# a New Standard Archive File for Crystallography" by S. R. Hall, F. H.      #
# Allen and I. D. Brown [Acta Cryst. (1991), A47, 655-685].                  #
#                                                                            #
# The current version of the core CIF dictionary is obtainable from          #
# ftp://ftp.iucr.org/pub/cif_core.dic.                                       #
#                                                                            #
# Software is freely available for graphical display of the structure(s)     #
# in this CIF. For information consult the CIF software page                 #
# http://www.iucr.org/resources/cif/software.                                #
#                                                                            #
# This file may be used for bona fide research purposes within the           #
# scientific community so long as proper attribution is given to the journal # 
# article from which it was obtained.                                        #
#                                                                            #
##############################################################################
data_I
_audit_creation_method     'SHELXL-2014/7'
_journal_date_recd_electronic     2019-08-29
_journal_date_accepted     2019-09-09
_journal_name_full     'Acta Crystallographica, Section E'
_journal_year     2019
_journal_volume     75
_journal_issue     10
_journal_page_first     1490
_journal_page_last     1493
_journal_paper_category     GI
_journal_paper_doi     10.1107/S2056989019012532
_journal_coeditor_code     VN2152
_publ_contact_author_name     'Rayko Simura'
_publ_contact_author_address
;
Institute of Multidisciplinary Research for Advanced Materials, Tohoku
University, 2-1-1 Katahira, Aoba-ku, Sendai, 980- 8577,
Japan
;
_publ_contact_author_email
;
ray@tohoku.ac.jp
;
_publ_contact_author_fax     ?
_publ_contact_author_phone     ?
_publ_section_title
;
\a-SrZn~5~-Type solid solution, BaZn~2.6~Cu~2.4~
;
_publ_section_title_footnote     .
loop_
    _publ_author_name
    _publ_author_footnote
    _publ_author_address
    'Simura, Rayko' .
;
Institute of Multidisciplinary Research for Advanced Materials,
Tohoku University, 2-1-1 Katahira, Aoba-ku, Sendai, 980-8577,
Japan
;
    'Yamane, Hisanori' .
;
Institute of Multidisciplinary Research for Advanced Materials,
Tohoku University, 2-1-1 Katahira, Aoba-ku, Sendai, 980-8577,
Japan
;
_publ_section_synopsis
;
BaCu~2.6~Zn~2.4~ has an \a-SrZn~5~-type structure. Although the Ba atom is
larger than the Sr atom, the cell volume of title compound is smaller than
that of \a-SrZn~5~. This can be attributed to the partial substitution of Cu
atoms with Zn atoms, and the average Ba---Zn/Cu distance becomes shorter than
the Sr---Zn distance.
;
_chemical_name_systematic     'barium zinc copper'
_chemical_name_common     ?
_chemical_formula_moiety     ?
_chemical_formula_sum     'Ba Cu2.60 Zn2.40'
_chemical_formula_weight     459.5
_chemical_melting_point     ?
_space_group_crystal_system     orthorhombic
_space_group_name_H-M_alt     'P n m a'
_space_group_name_Hall     '-P 2ac 2n'
loop_
    _space_group_symop_operation_xyz
    'x, y, z'
    '-x+1/2, -y, z+1/2'
    '-x, y+1/2, -z'
    'x+1/2, -y+1/2, -z+1/2'
    '-x, -y, -z'
    'x-1/2, y, -z-1/2'
    'x, -y-1/2, z'
    '-x-1/2, y-1/2, z-1/2'
_cell_length_a     12.9858(3)
_cell_length_b     5.21620(10)
_cell_length_c     6.6804(2)
_cell_angle_alpha     90
_cell_angle_beta     90
_cell_angle_gamma     90
_cell_volume     452.507(19)
_cell_formula_units_Z     4
_cell_measurement_reflns_used     198
_cell_measurement_theta_min     3.3157
_cell_measurement_theta_max     27.3204
_cell_measurement_temperature     300(2)
_exptl_crystal_description     chip
_exptl_crystal_colour     'metallic light silver'
_exptl_crystal_size_max     0.095
_exptl_crystal_size_mid     0.074
_exptl_crystal_size_min     0.062
_exptl_crystal_density_diffrn     6.744
_exptl_crystal_density_meas     ?
_exptl_crystal_density_method     'not measured'
_exptl_crystal_F_000     813.6
_exptl_absorpt_coefficient_mu     32.868
_exptl_absorpt_correction_type     multi-scan
_exptl_absorpt_process_details
;
(<i>SADABS</i>; Bruker, 1997)
;
_exptl_absorpt_correction_T_min     0.49
_exptl_absorpt_correction_T_max     0.75
_diffrn_ambient_temperature     300(2)
_diffrn_source     ?
_diffrn_radiation_type     MoK\a
_diffrn_radiation_wavelength     0.71073
_diffrn_measurement_device_type     'Bruker D8 QUEST'
_diffrn_measurement_method     '\w and \scans'
_diffrn_detector_area_resol_mean     7.3910
_diffrn_reflns_number     9003
_diffrn_reflns_av_R_equivalents     0.0287
_diffrn_reflns_av_unetI/netI     0.0167
_diffrn_reflns_theta_min     3.137
_diffrn_reflns_theta_max     34.345
_diffrn_reflns_theta_full     25.242
_diffrn_measured_fraction_theta_max     0.999
_diffrn_measured_fraction_theta_full     0.998
_diffrn_reflns_limit_h_min     -20
_diffrn_reflns_limit_h_max     20
_diffrn_reflns_limit_k_min     -8
_diffrn_reflns_limit_k_max     7
_diffrn_reflns_limit_l_min     -10
_diffrn_reflns_limit_l_max     10
_refine_special_details     ?
_reflns_number_total     1038
_reflns_number_gt     956
_reflns_threshold_expression     'I > 2\s(I)'
_refine_ls_structure_factor_coef     Fsqd
_refine_ls_matrix_type     full
_refine_ls_R_factor_all     0.0207
_refine_ls_R_factor_gt     0.0173
_refine_ls_wR_factor_gt     0.0309
_refine_ls_wR_factor_ref     0.0322
_refine_ls_goodness_of_fit_ref     1.173
_refine_ls_restrained_S_all     1.172
_refine_ls_number_reflns     1038
_refine_ls_number_parameters     39
_refine_ls_number_restraints     1
_refine_ls_hydrogen_treatment     undef
_refine_ls_weighting_scheme     calc
_refine_ls_weighting_details
              'w=1/[\s^2^(Fo^2^)+(0.0069P)^2^+0.6738P] where P=(Fo^2^+2Fc^2^)/3'
_atom_sites_solution_hydrogens     .
_atom_sites_solution_primary     ?
_atom_sites_solution_secondary     ?
_refine_ls_shift/su_max     0.003
_refine_ls_shift/su_mean     0.000
_refine_diff_density_max     0.963
_refine_diff_density_min     -0.977
_refine_ls_extinction_method
;
SHELXL-2014/7 (Sheldrick 2015b
;
_refine_ls_extinction_coef     0.00318(18)
_refine_ls_extinction_expression
                                  'Fc^*^=kFc[1+0.001xFc^2^\l^3^/sin(2\q)]^-1/4^'
loop_
    _atom_type_symbol
    _atom_type_description
    _atom_type_scat_dispersion_real
    _atom_type_scat_dispersion_imag
    _atom_type_scat_source
    'Ba' 'Ba' -0.3244 2.2819
                         'International Tables Vol C Tables 4.2.6.8 and 6.1.1.4'
    'Cu' 'Cu' 0.3201 1.2651
                         'International Tables Vol C Tables 4.2.6.8 and 6.1.1.4'
    'Zn' 'Zn' 0.2839 1.4301
                         'International Tables Vol C Tables 4.2.6.8 and 6.1.1.4'
_computing_data_collection
;
APEX3 (Bruker, 2018)
;
_computing_cell_refinement
;
APEX3 (Bruker, 2018)
;
_computing_data_reduction
;
SAINT (Bruker, 1997)
;
_computing_structure_solution
;
<i>SHELXT2014/5</i> (Sheldrick, 2015a)
;
_computing_structure_refinement
;
<i>SHELXL2014/7</i> (Sheldrick, 2015b)
;
_computing_molecular_graphics
;
<i>Crystal Maker X</i> (CrystalMaker Software, 2003)
;
_computing_publication_material
;
publCIF (Westrip, 2010)
;
loop_
    _atom_site_type_symbol
    _atom_site_label
    _atom_site_fract_x
    _atom_site_fract_y
    _atom_site_fract_z
    _atom_site_U_iso_or_equiv
    _atom_site_adp_type
    _atom_site_calc_flag
    _atom_site_occupancy
    _atom_site_disorder_assembly
    _atom_site_disorder_group
    Ba Ba1 0.41339(2) 0.2500 0.87119(3) 0.01724(6) Uani d 1 . .
    Cu Cu1 0.21263(3) 0.2500 0.17198(6) 0.01346(8) Uani d 1 . .
    Zn Zn2 0.21485(3) 0.2500 0.56053(6) 0.01585(9) Uani d 0.555(8) . .
    Cu Cu2 0.21485(3) 0.2500 0.56053(6) 0.01585(9) Uani d 0.445(8) . .
    Zn Zn3 0.35265(2) -0.00006(5) 0.36005(4) 0.01279(7) Uani d 0.555(4) . .
    Cu Cu3 0.35265(2) -0.00006(5) 0.36005(4) 0.01279(7) Uani d 0.445(4) . .
    Zn Zn4 0.01929(3) 0.2500 0.08049(6) 0.01551(9) Uani d 0.735(8) . .
    Cu Cu4 0.01929(3) 0.2500 0.08049(6) 0.01551(9) Uani d 0.265(8) . .
loop_
    _atom_site_aniso_label
    _atom_site_aniso_U_11
    _atom_site_aniso_U_22
    _atom_site_aniso_U_33
    _atom_site_aniso_U_12
    _atom_site_aniso_U_13
    _atom_site_aniso_U_23
    Ba1 0.01853(10) 0.01541(10) 0.01779(10) 0.000 0.00248(7) 0.000
    Cu1 0.01259(17) 0.01619(19) 0.01161(16) 0.000 -0.00309(13) 0.000
    Zn2 0.01913(19) 0.01558(19) 0.01283(17) 0.000 0.00354(14) 0.000
    Cu2 0.01913(19) 0.01558(19) 0.01283(17) 0.000 0.00354(14) 0.000
    Zn3 0.01308(12) 0.01109(13) 0.01420(13) 0.00054(9) -0.00154(9) 0.00036(9)
    Cu3 0.01308(12) 0.01109(13) 0.01420(13) 0.00054(9) -0.00154(9) 0.00036(9)
    Zn4 0.01137(16) 0.01599(19) 0.01916(19) 0.000 0.00157(13) 0.000
    Cu4 0.01137(16) 0.01599(19) 0.01916(19) 0.000 0.00157(13) 0.000
_geom_special_details
;
 All esds (except the esd in the dihedral angle between two l.s. planes)
 are estimated using the full covariance matrix.  The cell esds are taken
 into account individually in the estimation of esds in distances, angles
 and torsion angles; correlations between esds in cell parameters are only
 used when they are defined by crystal symmetry.  An approximate (isotropic)
 treatment of cell esds is used for estimating esds involving l.s. planes.
;
loop_
    _geom_bond_atom_site_label_1
    _geom_bond_atom_site_label_2
    _geom_bond_site_symmetry_2
    _geom_bond_distance
    _geom_bond_publ_flag
    Ba1 Cu1 1_556 3.2916(5) ?
    Ba1 Zn2 . 3.3097(5) ?
    Ba1 Zn4 6_656 3.3160(5) ?
    Ba1 Zn2 2 3.3429(3) ?
    Ba1 Zn2 2_565 3.3429(3) ?
    Ba1 Cu1 2 3.3542(3) ?
    Ba1 Cu1 2_565 3.3542(3) ?
    Ba1 Zn4 2 3.3672(3) ?
    Ba1 Zn4 2_565 3.3672(3) ?
    Ba1 Zn3 7_566 3.6040(3) ?
    Ba1 Zn3 1_556 3.6040(3) ?
    Cu1 Zn3 7_565 2.5664(4) ?
    Cu1 Zn3 . 2.5664(4) ?
    Cu1 Zn4 . 2.5840(6) ?
    Cu1 Zn2 . 2.5958(5) ?
    Cu1 Zn3 2_554 2.6001(4) ?
    Cu1 Zn3 8_665 2.6001(4) ?
    Cu1 Zn2 2_564 2.8711(2) ?
    Cu1 Zn2 2_554 2.8711(3) ?
    Zn2 Zn3 8_666 2.5440(4) ?
    Zn2 Zn3 2 2.5440(4) ?
    Zn2 Zn3 . 2.5879(4) ?
    Zn2 Zn3 7_565 2.5879(4) ?
    Zn3 Zn4 6_656 2.5576(4) ?
    Zn3 Zn4 2 2.5756(4) ?
    Zn3 Zn3 7 2.6075(5) ?
    Zn3 Zn3 7_565 2.6087(5) ?
    Zn4 Zn4 5 2.8652(3) ?
    Zn4 Zn4 5_565 2.8652(3) ?
loop_
    _geom_angle_atom_site_label_1
    _geom_angle_atom_site_label_2
    _geom_angle_atom_site_label_3
    _geom_angle_site_symmetry_1
    _geom_angle_site_symmetry_3
    _geom_angle
    _geom_angle_publ_flag
    Cu1 Ba1 Zn2 1_556 . 76.456(11) ?
    Cu1 Ba1 Zn4 1_556 6_656 152.125(12) ?
    Zn2 Ba1 Zn4 . 6_656 75.669(11) ?
    Cu1 Ba1 Zn2 1_556 2 51.279(6) ?
    Zn2 Ba1 Zn2 . 2 81.327(5) ?
    Zn4 Ba1 Zn2 6_656 2 123.428(7) ?
    Cu1 Ba1 Zn2 1_556 2_565 51.279(6) ?
    Zn2 Ba1 Zn2 . 2_565 81.327(5) ?
    Zn4 Ba1 Zn2 6_656 2_565 123.428(7) ?
    Zn2 Ba1 Zn2 2 2_565 102.555(13) ?
    Cu1 Ba1 Cu1 1_556 2 81.710(5) ?
    Zn2 Ba1 Cu1 . 2 51.038(6) ?
    Zn4 Ba1 Cu1 6_656 2 80.868(9) ?
    Zn2 Ba1 Cu1 2 2 45.610(9) ?
    Zn2 Ba1 Cu1 2_565 2 120.913(11) ?
    Cu1 Ba1 Cu1 1_556 2_565 81.710(5) ?
    Zn2 Ba1 Cu1 . 2_565 51.038(6) ?
    Zn4 Ba1 Cu1 6_656 2_565 80.868(9) ?
    Zn2 Ba1 Cu1 2 2_565 120.913(11) ?
    Zn2 Ba1 Cu1 2_565 2_565 45.610(9) ?
    Cu1 Ba1 Cu1 2 2_565 102.074(12) ?
    Cu1 Ba1 Zn4 1_556 2 123.899(7) ?
    Zn2 Ba1 Zn4 . 2 80.829(9) ?
    Zn4 Ba1 Zn4 6_656 2 50.766(6) ?
    Zn2 Ba1 Zn4 2 2 75.123(8) ?
    Zn2 Ba1 Zn4 2_565 2 162.151(12) ?
    Cu1 Ba1 Zn4 2 2 45.217(9) ?
    Cu1 Ba1 Zn4 2_565 2 120.008(10) ?
    Cu1 Ba1 Zn4 1_556 2_565 123.899(7) ?
    Zn2 Ba1 Zn4 . 2_565 80.829(9) ?
    Zn4 Ba1 Zn4 6_656 2_565 50.766(6) ?
    Zn2 Ba1 Zn4 2 2_565 162.151(12) ?
    Zn2 Ba1 Zn4 2_565 2_565 75.123(8) ?
    Cu1 Ba1 Zn4 2 2_565 120.008(10) ?
    Cu1 Ba1 Zn4 2_565 2_565 45.217(9) ?
    Zn4 Ba1 Zn4 2 2_565 101.532(12) ?
    Cu1 Ba1 Zn3 1_556 7_566 43.406(7) ?
    Zn2 Ba1 Zn3 . 7_566 113.437(9) ?
    Zn4 Ba1 Zn3 6_656 7_566 156.251(6) ?
    Zn2 Ba1 Zn3 2 7_566 80.241(8) ?
    Zn2 Ba1 Zn3 2_565 7_566 42.758(8) ?
    Cu1 Ba1 Zn3 2 7_566 122.288(9) ?
    Cu1 Ba1 Zn3 2_565 7_566 88.359(8) ?
    Zn4 Ba1 Zn3 2 7_566 149.290(8) ?
    Zn4 Ba1 Zn3 2_565 7_566 107.404(7) ?
    Cu1 Ba1 Zn3 1_556 1_556 43.406(7) ?
    Zn2 Ba1 Zn3 . 1_556 113.437(10) ?
    Zn4 Ba1 Zn3 6_656 1_556 156.251(6) ?
    Zn2 Ba1 Zn3 2 1_556 42.758(8) ?
    Zn2 Ba1 Zn3 2_565 1_556 80.241(8) ?
    Cu1 Ba1 Zn3 2 1_556 88.359(8) ?
    Cu1 Ba1 Zn3 2_565 1_556 122.288(9) ?
    Zn4 Ba1 Zn3 2 1_556 107.404(7) ?
    Zn4 Ba1 Zn3 2_565 1_556 149.290(8) ?
    Zn3 Ba1 Zn3 7_566 1_556 42.436(9) ?
    Zn3 Cu1 Zn3 7_565 . 61.093(15) ?
    Zn3 Cu1 Zn4 7_565 . 143.536(12) ?
    Zn3 Cu1 Zn4 . . 143.535(12) ?
    Zn3 Cu1 Zn2 7_565 . 60.171(12) ?
    Zn3 Cu1 Zn2 . . 60.171(12) ?
    Zn4 Cu1 Zn2 . . 104.319(19) ?
    Zn3 Cu1 Zn3 7_565 2_554 151.424(19) ?
    Zn3 Cu1 Zn3 . 2_554 111.623(8) ?
    Zn4 Cu1 Zn3 . 2_554 59.580(12) ?
    Zn2 Cu1 Zn3 . 2_554 143.610(13) ?
    Zn3 Cu1 Zn3 7_565 8_665 111.623(8) ?
    Zn3 Cu1 Zn3 . 8_665 151.425(19) ?
    Zn4 Cu1 Zn3 . 8_665 59.580(12) ?
    Zn2 Cu1 Zn3 . 8_665 143.610(13) ?
    Zn3 Cu1 Zn3 2_554 8_665 60.188(14) ?
    Zn3 Cu1 Zn2 7_565 2_564 55.449(11) ?
    Zn3 Cu1 Zn2 . 2_564 110.868(16) ?
    Zn4 Cu1 Zn2 . 2_564 104.914(12) ?
    Zn2 Cu1 Zn2 . 2_564 104.812(11) ?
    Zn3 Cu1 Zn2 2_554 2_564 110.769(15) ?
    Zn3 Cu1 Zn2 8_665 2_564 56.195(11) ?
    Zn3 Cu1 Zn2 7_565 2_554 110.868(16) ?
    Zn3 Cu1 Zn2 . 2_554 55.449(11) ?
    Zn4 Cu1 Zn2 . 2_554 104.914(12) ?
    Zn2 Cu1 Zn2 . 2_554 104.812(11) ?
    Zn3 Cu1 Zn2 2_554 2_554 56.195(11) ?
    Zn3 Cu1 Zn2 8_665 2_554 110.769(15) ?
    Zn2 Cu1 Zn2 2_564 2_554 130.57(2) ?
    Zn3 Cu1 Ba1 7_565 1_554 74.792(12) ?
    Zn3 Cu1 Ba1 . 1_554 74.792(12) ?
    Zn4 Cu1 Ba1 . 1_554 128.695(16) ?
    Zn2 Cu1 Ba1 . 1_554 126.987(17) ?
    Zn3 Cu1 Ba1 2_554 1_554 76.642(12) ?
    Zn3 Cu1 Ba1 8_665 1_554 76.642(12) ?
    Zn2 Cu1 Ba1 2_564 1_554 65.285(11) ?
    Zn2 Cu1 Ba1 2_554 1_554 65.285(11) ?
    Zn3 Zn2 Zn3 8_666 2 61.660(15) ?
    Zn3 Zn2 Zn3 8_666 . 154.64(2) ?
    Zn3 Zn2 Zn3 2 . 112.768(8) ?
    Zn3 Zn2 Zn3 8_666 7_565 112.768(8) ?
    Zn3 Zn2 Zn3 2 7_565 154.64(2) ?
    Zn3 Zn2 Zn3 . 7_565 60.531(15) ?
    Zn3 Zn2 Cu1 8_666 . 141.503(14) ?
    Zn3 Zn2 Cu1 2 . 141.503(14) ?
    Zn3 Zn2 Cu1 . . 59.350(12) ?
    Zn3 Zn2 Cu1 7_565 . 59.350(12) ?
    Zn3 Zn2 Cu1 8_666 2_565 56.189(10) ?
    Zn3 Zn2 Cu1 2 2_565 112.000(16) ?
    Zn3 Zn2 Cu1 . 2_565 111.420(16) ?
    Zn3 Zn2 Cu1 7_565 2_565 56.601(10) ?
    Cu1 Zn2 Cu1 . 2_565 105.245(11) ?
    Zn3 Zn2 Cu1 8_666 2 112.000(16) ?
    Zn3 Zn2 Cu1 2 2 56.189(10) ?
    Zn3 Zn2 Cu1 . 2 56.601(10) ?
    Zn3 Zn2 Cu1 7_565 2 111.420(16) ?
    Cu1 Zn2 Cu1 . 2 105.245(11) ?
    Cu1 Zn2 Cu1 2_565 2 130.57(2) ?
    Zn3 Zn2 Ba1 8_666 . 77.010(12) ?
    Zn3 Zn2 Ba1 2 . 77.010(12) ?
    Zn3 Zn2 Ba1 . . 77.635(12) ?
    Zn3 Zn2 Ba1 7_565 . 77.635(12) ?
    Cu1 Zn2 Ba1 . . 129.470(17) ?
    Cu1 Zn2 Ba1 2_565 . 65.284(11) ?
    Cu1 Zn2 Ba1 2 . 65.284(11) ?
    Zn3 Zn2 Ba1 8_666 2_554 121.722(15) ?
    Zn3 Zn2 Ba1 2 2_554 74.105(9) ?
    Zn3 Zn2 Ba1 . 2_554 75.842(9) ?
    Zn3 Zn2 Ba1 7_565 2_554 122.810(14) ?
    Cu1 Zn2 Ba1 . 2_554 67.425(9) ?
    Cu1 Zn2 Ba1 2_565 2_554 165.984(15) ?
    Cu1 Zn2 Ba1 2 2_554 63.436(8) ?
    Ba1 Zn2 Ba1 . 2_554 128.704(6) ?
    Zn3 Zn2 Ba1 8_666 2_564 74.105(9) ?
    Zn3 Zn2 Ba1 2 2_564 121.722(15) ?
    Zn3 Zn2 Ba1 . 2_564 122.810(14) ?
    Zn3 Zn2 Ba1 7_565 2_564 75.843(9) ?
    Cu1 Zn2 Ba1 . 2_564 67.425(9) ?
    Cu1 Zn2 Ba1 2_565 2_564 63.436(8) ?
    Cu1 Zn2 Ba1 2 2_564 165.984(15) ?
    Ba1 Zn2 Ba1 . 2_564 128.704(6) ?
    Ba1 Zn2 Ba1 2_554 2_564 102.556(13) ?
    Zn3 Zn2 Ba1 8_666 6_557 64.323(11) ?
    Zn3 Zn2 Ba1 2 6_557 64.323(11) ?
    Zn3 Zn2 Ba1 . 6_557 138.309(12) ?
    Zn3 Zn2 Ba1 7_565 6_557 138.309(12) ?
    Cu1 Zn2 Ba1 . 6_557 96.009(15) ?
    Cu1 Zn2 Ba1 2_565 6_557 107.206(11) ?
    Cu1 Zn2 Ba1 2 6_557 107.206(11) ?
    Ba1 Zn2 Ba1 . 6_557 134.520(11) ?
    Ba1 Zn2 Ba1 2_554 6_557 63.193(8) ?
    Ba1 Zn2 Ba1 2_564 6_557 63.193(8) ?
    Zn2 Zn3 Zn4 2_554 6_656 132.457(17) ?
    Zn2 Zn3 Cu1 2_554 . 68.362(11) ?
    Zn4 Zn3 Cu1 6_656 . 114.601(13) ?
    Zn2 Zn3 Zn4 2_554 2 114.379(13) ?
    Zn4 Zn3 Zn4 6_656 2 67.858(9) ?
    Cu1 Zn3 Zn4 . 2 174.066(17) ?
    Zn2 Zn3 Zn2 2_554 . 115.282(11) ?
    Zn4 Zn3 Zn2 6_656 . 104.336(14) ?
    Cu1 Zn3 Zn2 . . 60.479(14) ?
    Zn4 Zn3 Zn2 2 . 113.935(15) ?
    Zn2 Zn3 Cu1 2_554 2 105.132(14) ?
    Zn4 Zn3 Cu1 6_656 2 114.021(16) ?
    Cu1 Zn3 Cu1 . 2 114.595(11) ?
    Zn4 Zn3 Cu1 2 2 59.898(13) ?
    Zn2 Zn3 Cu1 . 2 67.204(10) ?
    Zn2 Zn3 Zn3 2_554 7 59.170(7) ?
    Zn4 Zn3 Zn3 6_656 7 120.663(8) ?
    Cu1 Zn3 Zn3 . 7 120.547(7) ?
    Zn4 Zn3 Zn3 2 7 59.590(7) ?
    Zn2 Zn3 Zn3 . 7 120.266(7) ?
    Cu1 Zn3 Zn3 2 7 59.906(7) ?
    Zn2 Zn3 Zn3 2_554 7_565 120.829(7) ?
    Zn4 Zn3 Zn3 6_656 7_565 59.337(8) ?
    Cu1 Zn3 Zn3 . 7_565 59.453(7) ?
    Zn4 Zn3 Zn3 2 7_565 120.410(7) ?
    Zn2 Zn3 Zn3 . 7_565 59.734(7) ?
    Cu1 Zn3 Zn3 2 7_565 120.095(7) ?
    Zn3 Zn3 Zn3 7 7_565 180.0 ?
    Zn2 Zn3 Ba1 2_554 1_554 63.138(9) ?
    Zn4 Zn3 Ba1 6_656 1_554 76.764(11) ?
    Cu1 Zn3 Ba1 . 1_554 61.802(11) ?
    Zn4 Zn3 Ba1 2 1_554 124.057(13) ?
    Zn2 Zn3 Ba1 . 1_554 115.967(11) ?
    Cu1 Zn3 Ba1 2 1_554 168.248(12) ?
    Zn3 Zn3 Ba1 7 1_554 111.218(4) ?
    Zn3 Zn3 Ba1 7_565 1_554 68.782(4) ?
    Zn2 Zn3 Ba1 2_554 5_656 76.752(12) ?
    Zn4 Zn3 Ba1 6_656 5_656 62.842(9) ?
    Cu1 Zn3 Ba1 . 5_656 124.350(13) ?
    Zn4 Zn3 Ba1 2 5_656 61.552(11) ?
    Zn2 Zn3 Ba1 . 5_656 167.121(13) ?
    Cu1 Zn3 Ba1 2 5_656 115.565(11) ?
    Zn3 Zn3 Ba1 7 5_656 69.067(4) ?
    Zn3 Zn3 Ba1 7_565 5_656 110.932(4) ?
    Ba1 Zn3 Ba1 1_554 5_656 64.121(6) ?
    Zn2 Zn3 Ba1 2_554 2_554 60.831(11) ?
    Zn4 Zn3 Ba1 6_656 2_554 165.534(13) ?
    Cu1 Zn3 Ba1 . 2_554 61.739(9) ?
    Zn4 Zn3 Ba1 2 2_554 114.440(11) ?
    Zn2 Zn3 Ba1 . 2_554 61.359(9) ?
    Cu1 Zn3 Ba1 2 2_554 60.125(11) ?
    Zn3 Zn3 Ba1 7 2_554 69.329(4) ?
    Zn3 Zn3 Ba1 7_565 2_554 110.672(4) ?
    Ba1 Zn3 Ba1 1_554 2_554 110.530(8) ?
    Ba1 Zn3 Ba1 5_656 2_554 131.391(8) ?
    Zn3 Zn4 Zn3 6_556 4_455 61.325(15) ?
    Zn3 Zn4 Zn3 6_556 8_665 153.278(18) ?
    Zn3 Zn4 Zn3 4_455 8_665 112.142(9) ?
    Zn3 Zn4 Zn3 6_556 2_554 112.142(9) ?
    Zn3 Zn4 Zn3 4_455 2_554 153.278(18) ?
    Zn3 Zn4 Zn3 8_665 2_554 60.821(15) ?
    Zn3 Zn4 Cu1 6_556 . 141.749(13) ?
    Zn3 Zn4 Cu1 4_455 . 141.749(13) ?
    Zn3 Zn4 Cu1 8_665 . 60.522(12) ?
    Zn3 Zn4 Cu1 2_554 . 60.522(12) ?
    Zn3 Zn4 Zn4 6_556 5 56.370(13) ?
    Zn3 Zn4 Zn4 4_455 5 112.00(2) ?
    Zn3 Zn4 Zn4 8_665 5 111.04(2) ?
    Zn3 Zn4 Zn4 2_554 5 55.772(13) ?
    Cu1 Zn4 Zn4 . 5 104.989(16) ?
    Zn3 Zn4 Zn4 6_556 5_565 112.00(2) ?
    Zn3 Zn4 Zn4 4_455 5_565 56.370(13) ?
    Zn3 Zn4 Zn4 8_665 5_565 55.772(13) ?
    Zn3 Zn4 Zn4 2_554 5_565 111.04(2) ?
    Cu1 Zn4 Zn4 . 5_565 104.989(16) ?
    Zn4 Zn4 Zn4 5 5_565 131.08(3) ?
    Zn3 Zn4 Ba1 6_556 6_556 77.904(12) ?
    Zn3 Zn4 Ba1 4_455 6_556 77.904(12) ?
    Zn3 Zn4 Ba1 8_665 6_556 75.374(12) ?
    Zn3 Zn4 Ba1 2_554 6_556 75.374(12) ?
    Cu1 Zn4 Ba1 . 6_556 128.184(17) ?
    Zn4 Zn4 Ba1 5 6_556 65.542(15) ?
    Zn4 Zn4 Ba1 5_565 6_556 65.542(15) ?
    Zn3 Zn4 Ba1 6_556 2_564 121.676(15) ?
    Zn3 Zn4 Ba1 4_455 2_564 74.638(9) ?
    Zn3 Zn4 Ba1 8_665 2_564 76.705(9) ?
    Zn3 Zn4 Ba1 2_554 2_564 123.655(15) ?
    Cu1 Zn4 Ba1 . 2_564 67.126(9) ?
    Zn4 Zn4 Ba1 5 2_564 165.22(2) ?
    Zn4 Zn4 Ba1 5_565 2_564 63.692(10) ?
    Ba1 Zn4 Ba1 6_556 2_564 129.234(6) ?
    Zn3 Zn4 Ba1 6_556 2_554 74.638(9) ?
    Zn3 Zn4 Ba1 4_455 2_554 121.676(15) ?
    Zn3 Zn4 Ba1 8_665 2_554 123.655(15) ?
    Zn3 Zn4 Ba1 2_554 2_554 76.705(9) ?
    Cu1 Zn4 Ba1 . 2_554 67.126(9) ?
    Zn4 Zn4 Ba1 5 2_554 63.692(10) ?
    Zn4 Zn4 Ba1 5_565 2_554 165.22(2) ?
    Ba1 Zn4 Ba1 6_556 2_554 129.234(6) ?
    Ba1 Zn4 Ba1 2_564 2_554 101.532(12) ?
    Zn3 Zn4 Ba1 6_556 6_557 63.718(10) ?
    Zn3 Zn4 Ba1 4_455 6_557 63.718(11) ?
    Zn3 Zn4 Ba1 8_665 6_557 139.660(11) ?
    Zn3 Zn4 Ba1 2_554 6_557 139.660(11) ?
    Cu1 Zn4 Ba1 . 6_557 96.897(15) ?
    Zn4 Zn4 Ba1 5 6_557 106.854(15) ?
    Zn4 Zn4 Ba1 5_565 6_557 106.854(15) ?
    Ba1 Zn4 Ba1 6_556 6_557 134.919(13) ?
    Ba1 Zn4 Ba1 2_564 6_557 63.342(8) ?
    Ba1 Zn4 Ba1 2_554 6_557 63.342(8) ?
_shelx_space_group_comment
;
The symmetry employed for this shelxl refinement is uniquely defined
by the following loop, which should always be used as a source of
symmetry information in preference to the above space-group names.
They are only intended as comments.
;
_shelx_estimated_absorpt_T_min     0.149
_shelx_estimated_absorpt_T_max     0.235
_shelx_hkl_file
;
   2   0   0  248.50    6.87
  -2   0   0  259.27    7.12
   2   0   0  249.13    7.18
  -2   0   0  249.06    7.26
  -3   0   0    2.36    1.00
   3   0   0    3.58    1.31
  -4   0   0  280.01    9.88
   4   0   0  281.41    9.39
  -4   0   0  283.46   10.30
   4   0   0  282.10   10.11
   5   0   0    0.21    0.80
  -5   0   0    0.63    0.66
  -6   0   0    2.06    0.86
   6   0   0    1.38    1.34
   6   0   0    2.02    1.07
  -6   0   0    4.35    1.73
  -7   0   0   -0.08    0.84
  -7   0   0    0.21    0.55
   7   0   0    0.63    0.86
   7   0   0    0.38    0.89
  -8   0   0   38.38    4.86
  -8   0   0   37.76    3.99
   8   0   0   38.47    4.89
   8   0   0   38.04    4.96
  -9   0   0    1.31    1.45
   9   0   0   11.34    3.02
   9   0   0    1.37    1.51
 -10   0   0  199.89   10.50
  10   0   0  197.52   12.30
  10   0   0  205.92   11.26
  11   0   0    0.26    0.98
 -11   0   0    0.72    0.39
  11   0   0    0.09    1.02
 -12   0   0   31.57    3.91
  12   0   0   14.75    5.67
  12   0   0   26.76    5.19
 -13   0   0   -0.04    1.02
  13   0   0   -0.67    0.71
 -13   0   0    1.29    1.26
  13   0   0    2.58    1.42
  14   0   0 1926.72   47.70
 -14   0   0 1860.73   48.31
  14   0   0 1860.06   51.67
  15   0   0   15.28    3.85
 -15   0   0    3.80    1.44
 -16   0   0 1659.22   45.78
  16   0   0 1659.12   44.25
  16   0   0 1641.50   49.31
  17   0   0    0.26    2.21
  17   0   0    2.72    1.60
 -17   0   0    3.25    1.59
  18   0   0  275.74   21.57
  18   0   0  328.12   23.42
  18   0   0  311.08   15.93
 -18   0   0  317.79   17.09
  19   0   0    1.23    2.17
  19   0   0    4.71    2.12
  19   0   0   -2.31    2.37
 -19   0   0    2.42    1.65
 -20   0   0   17.22    3.66
  20   0   0    7.30    3.86
  20   0   0   19.83    4.11
  20   0   0   15.45    5.45
   0   1   0    0.53    0.38
   0  -1   0    0.26    0.29
   0   1   0    0.26    0.39
   0  -1   0    0.21    0.39
   1  -1   0   -0.09    0.27
  -1  -1   0   -0.07    0.41
  -1  -1   0    0.12    0.28
   1   1   0    0.69    0.60
   1   1   0    0.32    0.24
  -1   1   0    1.02    0.46
  -2  -1   0  220.82    5.67
   2  -1   0  215.51    7.67
   2   1   0  210.31    5.63
  -2  -1   0  208.08    6.48
  -2  -1   0  207.88    7.13
   2  -1   0  209.52    5.30
  -2   1   0  217.33    5.40
   2   1   0  206.51    6.43
  -2   1   0  216.34    7.72
   3  -1   0    0.51    0.65
   3   1   0    0.01    0.28
  -3   1   0    0.65    0.46
  -3  -1   0    0.73    0.94
   3   1   0    0.06    0.31
  -3  -1   0    0.09    0.30
  -3  -1   0    0.25    0.39
  -3   1   0    0.74    0.65
  -4   1   0 4051.56  122.46
   4   1   0 4220.26  110.84
  -4  -1   0 4312.43  115.28
   4  -1   0 4173.89  125.81
  -5  -1   0    0.97    0.63
   5   1   0    1.04    0.88
  -5  -1   0    0.35    0.51
   5  -1   0   -0.18    0.87
   5   1   0    0.90    0.57
  -5  -1   0    0.72    0.79
  -5   1   0    0.30    0.60
   5   1   0    0.18    0.59
  -6  -1   0 3699.98   69.39
  -6   1   0 3660.80   76.00
  -6   1   0 3842.49   64.43
   6  -1   0 3778.32   75.43
   6   1   0 3942.70   72.54
  -6  -1   0 3768.43   67.72
   6   1   0 3812.98   69.57
  -7   1   0    0.39    0.27
  -7  -1   0    0.77    1.10
  -7  -1   0    2.62    1.26
   7   1   0    3.05    1.61
   7   1   0    1.00    0.99
   7  -1   0    0.13    1.03
  -7  -1   0    1.43    0.82
  -7  -1   0   -0.49    0.73
   7   1   0    0.42    0.52
   7  -1   0    0.96    1.25
  -8  -1   0  152.04    9.40
  -8  -1   0  148.54    9.29
  -8  -1   0  145.10    7.95
   8   1   0  158.81    8.93
  -8   1   0  162.98    6.47
  -8   1   0  151.68   10.79
   8  -1   0  140.62    9.98
   8   1   0  154.93   10.22
  -8  -1   0  153.91    8.80
   8   1   0  169.67    7.81
   8  -1   0  167.29   10.88
   9  -1   0    0.49    0.79
  -9  -1   0   -0.79    0.54
   9   1   0    0.50    1.02
   9   1   0    2.24    1.34
   9   1   0   -0.43    0.87
  -9   1   0   -0.46    0.57
  -9  -1   0    3.10    1.80
  -9  -1   0    1.36    0.74
   9  -1   0   -0.42    1.30
  10  -1   0 3533.39   74.78
 -10  -1   0 3391.39   70.62
  10   1   0 3432.89   67.30
  10   1   0 3472.50   72.12
 -10  -1   0 3437.57   72.88
 -10   1   0 3417.16   63.39
  10   1   0 3513.00   77.63
  10  -1   0 3539.41   75.42
 -10  -1   0 3327.96   72.51
 -11  -1   0   -0.26    1.08
  11   1   0   -1.06    1.15
  11   1   0    0.68    1.04
  11  -1   0   -0.87    0.92
  11   1   0   -0.30    1.18
  11  -1   0   -0.46    0.74
  12   1   0    9.08    2.82
  12  -1   0    2.20    1.46
  12   1   0    3.37    2.60
  12  -1   0   20.58    5.34
  12   1   0    5.01    2.53
 -12   1   0    6.13    1.49
 -12  -1   0    2.81    1.91
  13   1   0    0.07    0.80
  13   1   0    2.71    1.69
 -13  -1   0    2.17    1.62
  13  -1   0    2.21    0.87
  13   1   0    0.83    2.20
 -14  -1   0   87.81    8.77
  14   1   0   85.91    9.46
  14  -1   0   89.65    9.56
  14  -1   0   77.42    9.73
  14   1   0   94.66    7.55
 -14   1   0   94.13    5.77
  14   1   0   91.06   10.77
  15   1   0    1.65    1.54
 -15   1   0    1.06    0.97
 -15  -1   0    0.62    1.85
  15  -1   0    0.19    1.03
  15   1   0   -1.41    0.96
  15   1   0    0.44    1.85
  15  -1   0   -0.32    0.94
 -16  -1   0   33.53    6.56
  16   1   0   25.24    6.51
  16  -1   0   26.61    5.28
  16   1   0   29.77    7.25
  16   1   0   29.10    5.46
  16  -1   0   39.37    7.90
 -17   1   0    6.65    1.93
  17   1   0    4.96    1.55
  17  -1   0    3.18    2.44
  18  -1   0   -0.70    1.96
  18  -1   0    1.05    1.32
 -18  -1   0    0.48    2.08
  18   1   0    2.14    1.37
  18   1   0    2.61    2.47
  18   1   0   -2.63    1.95
  19   1   0   -0.49    1.28
 -19   1   0    1.57    1.62
  19   1   0   -1.55    2.21
  19   1   0   -2.35    2.45
  19  -1   0    3.91    1.70
 -19  -1   0   -0.16    1.90
  20   1   0  570.92   28.81
 -20  -1   0  559.33   25.89
  20  -1   0  537.10   23.17
  20  -1   0  551.34   27.55
  20   1   0  548.77   20.63
  20   1   0  525.23   31.23
 -20   1   0  556.44   21.95
   0  -2   0 4634.71   99.38
   0   2   0 4511.14   97.71
   1   2   0    0.13    0.34
   1   2   0    0.01    0.31
   1  -2   0    0.53    0.52
  -1  -2   0   -0.42    0.25
  -1  -2   0    0.25    0.58
  -1  -2   0    0.33    0.27
  -1   2   0    0.87    0.75
   1  -2   0    0.37    0.46
  -2  -2   0  231.96    7.39
  -2  -2   0  227.14    8.08
   2  -2   0  229.78    8.13
   2   2   0  228.89    8.03
   2   2   0  213.22    8.78
   2  -2   0  229.13    7.01
  -2  -2   0  218.11    8.64
   2  -2   0  243.90   10.09
  -2   2   0  225.59    7.26
  -3  -2   0    2.06    0.94
   3   2   0    2.82    1.23
   3  -2   0    0.33    0.45
  -3   2   0    0.72    0.52
  -3  -2   0    0.25    0.44
   3  -2   0   -0.20    0.33
  -4   2   0 3718.77   64.89
   4  -2   0 3692.76   72.02
  -4  -2   0 3834.11   68.87
  -5  -2   0   -0.29    0.91
   5   2   0    3.06    0.99
  -5  -2   0   -0.33    0.39
   5   2   0    0.46    0.48
  -5  -2   0    0.21    0.39
  -5  -2   0    0.81    0.57
   5  -2   0    0.06    0.60
  -5   2   0   -1.08    0.79
  -5   2   0    0.60    0.38
  -6  -2   0 3356.54   60.58
  -6  -2   0 3333.58   62.89
   6   2   0 3446.38   65.12
  -6   2   0 3228.01   70.14
   6  -2   0 3419.46   69.73
  -6   2   0 3367.70   60.01
   6   2   0 3396.18   60.68
   7   2   0    0.11    0.60
  -7  -2   0    1.53    1.25
  -7   2   0    0.71    1.25
  -7  -2   0   -0.64    0.49
   7  -2   0    0.49    0.89
  -7  -2   0   -0.37    0.52
  -7  -2   0    0.88    0.69
   7   2   0    0.16    0.63
  -7   2   0    0.28    0.47
   8  -2   0  603.78   23.47
  -8   2   0  605.02   16.60
  -8  -2   0  612.86   17.08
  -8  -2   0  577.56   21.46
   8   2   0  611.01   16.61
   9   2   0    0.57    0.98
   9  -2   0    0.29    1.26
  -9   2   0    1.43    0.53
   9   2   0    0.11    0.74
   9  -2   0    9.26    3.86
  -9  -2   0   -0.15    0.89
  -9  -2   0    0.85    1.14
 -10  -2   0 4669.92   95.49
  10  -2   0 4757.42  100.39
  10   2   0 4576.84   85.36
 -10   2   0 4482.41   84.87
  10  -2   0 4671.67   98.12
 -10  -2   0 4572.17   91.15
  10   2   0 4851.97   94.87
 -11  -2   0   -0.46    1.14
  11  -2   0   -0.13    1.45
 -11  -2   0   -0.39    1.18
  11  -2   0    0.64    1.77
  11   2   0    1.20    1.31
  11   2   0    1.00    1.19
 -11   2   0    2.58    0.87
  12  -2   0    1.03    1.40
  12   2   0    1.04    0.77
 -12  -2   0    0.79    1.15
 -12  -2   0    1.86    1.48
  12   2   0   -0.52    0.56
  12   2   0    0.36    1.21
  13   2   0    2.76    1.07
  13  -2   0   -0.79    1.27
  13   2   0   -0.36    0.87
  13   2   0    0.70    1.65
  13  -2   0    0.19    0.96
  14   2   0    6.69    3.37
  14  -2   0   10.24    3.88
 -14  -2   0    7.91    2.75
  14   2   0    6.98    2.67
  14  -2   0    8.12    3.60
  14   2   0    4.29    2.50
  15   2   0   -0.46    1.87
  15  -2   0    0.52    1.57
  15  -2   0    1.43    2.37
  15   2   0   -2.31    1.51
  15   2   0    1.90    0.89
 -15  -2   0    0.11    1.78
 -16  -2   0  286.96   18.53
  16   2   0  242.00   19.16
  16  -2   0  283.99   17.58
  16  -2   0  262.69   17.79
 -16   2   0  293.09   13.86
  16   2   0  274.16   13.81
 -17  -2   0    1.22    2.41
  17   2   0   -0.52    0.96
  17  -2   0    1.05    2.39
 -18  -2   0   -0.82    2.15
  18   2   0    2.06    3.42
  18   2   0   16.13    4.00
  18  -2   0    4.17    2.23
 -18   2   0    7.79    1.52
  18  -2   0    1.35    2.30
 -19  -2   0   -0.42    1.89
  19  -2   0    1.45    2.97
  19   2   0    2.20    1.40
  19   2   0   -0.51    3.10
  20   2   0  284.54   22.18
  20  -2   0  249.47   16.10
  20  -2   0  255.60   18.63
   0  -3   0   -0.90    0.51
   0   3   0    0.21    0.65
   0   3   0    0.65    0.60
  -1  -3   0    0.09    0.42
   1  -3   0    0.19    0.47
  -1  -3   0    0.80    0.71
  -1   3   0   -0.04    0.68
   1   3   0    0.96    0.75
  -1  -3   0    0.37    0.49
   1   3   0    0.57    0.88
  -2  -3   0  124.50    6.83
   2   3   0  129.62    7.71
  -2  -3   0  112.56    5.92
   2   3   0  123.27    6.63
  -2   3   0  121.42    6.28
  -2  -3   0  130.21    7.30
   2  -3   0  122.16    6.99
   2  -3   0  123.84    5.94
   3  -3   0   -0.56    0.42
   3  -3   0   -0.67    0.78
  -3  -3   0    0.40    0.43
   3  -3   0   -0.09    0.59
   3   3   0    0.86    0.80
  -3  -3   0    0.04    0.56
  -3  -3   0   -0.47    0.71
   3  -3   0    0.31    0.44
  -4  -3   0 2306.24   50.34
  -4  -3   0 2355.33   48.60
   4  -3   0 2496.94   43.86
   4  -3   0 2350.81   53.10
   4  -3   0 2279.33   47.89
  -4   3   0 2371.43   45.46
   4  -3   0 2323.60   43.90
  -4  -3   0 2353.92   45.38
  -5  -3   0    1.33    0.83
   5  -3   0    1.37    0.78
  -5   3   0    1.71    0.80
  -5  -3   0    1.10    1.05
   5   3   0    0.65    1.01
  -5  -3   0    0.75    0.64
   5  -3   0    0.21    0.86
  -5  -3   0    0.01    0.96
   6  -3   0 2204.24   41.40
  -6   3   0 2088.58   42.29
  -6  -3   0 2171.82   50.08
   6  -3   0 2227.90   52.48
   6   3   0 2166.28   46.63
  -6  -3   0 2183.30   43.03
   7  -3   0    1.12    1.37
   7   3   0    0.77    0.59
   7   3   0   -0.16    0.76
  -7  -3   0    2.13    1.58
  -7  -3   0    0.18    0.76
   8   3   0  117.92    8.39
  -8  -3   0  110.46    9.37
  -8   3   0  119.77    6.25
   8  -3   0  114.14   10.14
   8   3   0  116.51    6.70
  -8  -3   0  103.19    6.20
  -9  -3   0   -0.28    0.50
   9  -3   0   -0.85    0.72
   9   3   0    0.22    1.09
   9   3   0   -0.46    0.70
  -9  -3   0   -0.89    0.75
  10   3   0 2246.02   47.16
 -10   3   0 2193.06   45.72
  10  -3   0 2279.72   60.13
 -10  -3   0 2116.00   47.03
 -10  -3   0 2291.93   57.31
  10   3   0 2305.14   53.98
  11   3   0    0.32    0.61
 -11   3   0    4.48    1.41
  11  -3   0    1.10    2.09
  11   3   0   -0.13    0.82
 -11  -3   0   -1.47    0.81
 -11  -3   0    0.17    1.00
  11  -3   0    0.46    1.63
 -12   3   0   12.16    2.24
  12  -3   0    6.89    3.79
  12   3   0    7.66    1.91
 -12  -3   0    4.37    2.92
  13   3   0    0.89    1.22
  13  -3   0   -1.67    1.13
  13  -3   0    3.56    2.03
  13   3   0   -0.46    0.94
 -13  -3   0   -1.33    1.56
  14  -3   0   66.49    9.32
  14  -3   0   56.49    8.22
  14   3   0   63.99    5.55
 -14  -3   0   61.76    8.24
  14   3   0   62.94    8.65
  15   3   0   -0.93    1.86
 -15  -3   0   -1.28    1.69
  15  -3   0    0.39    2.08
  15  -3   0    1.23    1.80
 -16   3   0   27.55    3.25
  16  -3   0   30.15    7.65
  16   3   0   28.06    3.54
  17  -3   0   -0.30    2.32
  17   3   0   -0.28    2.31
  17  -3   0   -0.44    2.04
 -17  -3   0   -2.54    1.66
  18  -3   0   -1.67    2.29
  18   3   0    3.37    3.55
  18  -3   0   -0.68    2.47
 -18  -3   0    2.74    3.86
  19  -3   0    1.52    1.47
  19   3   0    7.09    4.40
 -19  -3   0   -0.18    2.56
  19  -3   0    2.71    1.87
   0   4   0 9999.00  169.53
   0  -4   0 9249.37  171.65
   1  -4   0    0.64    0.93
   1  -4   0    0.82    1.43
  -1   4   0    0.60    0.56
  -1  -4   0    0.43    0.92
  -1  -4   0    0.56    0.89
   1   4   0    2.79    1.31
   1   4   0   -0.15    0.78
   2   4   0   52.57    5.03
   2  -4   0   55.12    5.34
  -2  -4   0   49.05    5.08
  -2   4   0   58.88    5.05
   2  -4   0   58.24    4.64
  -3   4   0    0.89    0.97
   3  -4   0   -1.34    0.98
  -3  -4   0    0.27    1.05
   3  -4   0    0.73    1.15
   3  -4   0    0.25    0.58
   3   4   0    0.62    1.05
  -4   4   0  143.80    7.90
   4  -4   0  148.06   11.07
   4   4   0  158.99    9.12
   4  -4   0  139.87    6.96
  -4  -4   0  146.63    9.69
   4  -4   0  144.55    8.02
  -5  -4   0   -0.27    0.86
   5  -4   0    0.03    0.71
  -5   4   0   -0.06    0.64
   5  -4   0   -0.22    0.47
   5   4   0   -0.60    0.50
  -6  -4   0    3.01    1.91
   6  -4   0    0.85    0.84
   6   4   0    0.85    1.14
   6  -4   0    1.80    2.06
   7  -4   0    1.03    1.48
   7   4   0   -1.11    0.76
  -7  -4   0    1.00    1.50
  -7   4   0    1.84    0.74
   8   4   0   13.72    3.17
  -8  -4   0   18.04    4.87
   8  -4   0   12.97    4.27
  -8   4   0   20.88    2.48
   9   4   0   -0.93    0.69
   9  -4   0   -0.83    0.65
  -9   4   0   -0.61    0.83
  -9  -4   0    0.89    1.42
 -10  -4   0   76.75    9.07
  10  -4   0   74.65    9.59
  10   4   0   73.40    7.48
 -10   4   0   82.23    5.43
  11   4   0    0.69    1.01
 -11  -4   0    1.38    1.29
  11  -4   0    0.27    1.54
  12  -4   0   22.41    7.86
  12   4   0   19.43    4.88
 -12  -4   0   19.64    5.83
 -12   4   0   34.70    2.59
  12  -4   0   40.34    9.10
  13  -4   0    0.01    1.98
 -13  -4   0    0.47    2.51
  13   4   0   -0.69    1.64
  13  -4   0   -1.20    1.41
  14   4   0  971.39   36.66
  14  -4   0  970.97   42.03
 -14  -4   0  863.32   37.06
  14  -4   0  983.08   40.46
  15   4   0    2.32    2.24
 -15  -4   0   -2.07    2.17
  15  -4   0   -0.55    2.61
  15  -4   0   -0.44    2.74
  16  -4   0  876.31   38.32
 -16  -4   0  827.23   37.26
  16  -4   0  909.05   39.98
  16   4   0  878.87   37.75
 -17  -4   0   -0.38    2.75
  17  -4   0   -0.45    2.52
  17   4   0   -3.67    1.86
  17  -4   0    0.95    3.06
  18  -4   0  189.25   16.62
 -18  -4   0  169.84   15.74
  18  -4   0  165.04   15.02
  18   4   0  186.88   17.40
   0  -5   0    2.56    1.37
  -1  -5   0   -0.99    1.07
   1  -5   0    0.82    0.89
   1   5   0    1.42    1.12
   2  -5   0   69.79    5.84
   2  -5   0   72.60    6.88
  -2  -5   0   81.07    7.15
   2   5   0   73.02    6.71
   3  -5   0   -0.99    0.93
  -3  -5   0   -1.23    0.69
   3  -5   0   -1.27    0.60
   3   5   0   -0.73    0.76
   3  -5   0   -2.09    0.91
  -4  -5   0 1009.39   31.35
   4  -5   0 1017.89   26.00
   4   5   0 1009.70   29.50
   4  -5   0  976.00   26.61
   4  -5   0 1071.06   36.46
   5  -5   0    0.30    0.93
   5   5   0    0.87    1.12
   5  -5   0    1.10    1.13
   5  -5   0   -1.47    0.73
  -5  -5   0    0.03    1.78
  -6  -5   0  903.86   30.91
  -6   5   0  819.09   25.47
   6  -5   0  936.38   23.38
   6   5   0  875.55   28.04
   6  -5   0  935.62   34.92
  -7  -5   0   -0.92    0.96
   7   5   0    0.55    1.01
   7  -5   0   -0.41    1.58
   7  -5   0   -0.26    0.63
   8  -5   0   82.07   10.29
  -8  -5   0   77.59    8.87
  -8   5   0   70.14    5.14
   8   5   0   77.94    7.75
   9  -5   0   -0.58    1.97
  -9  -5   0    0.29    2.06
   9   5   0    0.22    1.25
 -10  -5   0 1020.00   38.04
  10   5   0 1061.29   34.71
  10  -5   0 1084.78   42.03
 -10   5   0 1055.90   27.58
  11   5   0   -1.41    1.05
  11  -5   0   -0.10    2.95
 -11  -5   0    5.15    3.19
 -12  -5   0    1.94    2.33
  12  -5   0    1.38    2.22
  12   5   0    2.43    2.40
  13  -5   0   -4.03    2.51
  13   5   0   -1.24    1.44
 -13  -5   0   -3.38    2.17
  14  -5   0   31.99    8.19
 -14  -5   0   26.02    6.73
  14  -5   0   26.14    6.96
  14   5   0   27.42    6.94
  15  -5   0    2.03    3.19
  15  -5   0   -0.07    2.82
 -15  -5   0   -0.67    2.82
  15   5   0   -3.05    1.87
  16   5   0   13.08    3.89
 -16  -5   0    9.04    4.54
  16  -5   0   12.44    5.85
  16  -5   0    8.46    3.88
   0  -6   0  697.79   23.93
   1  -6   0    1.94    1.15
  -1  -6   0    1.18    1.40
   2  -6   0   42.17    8.02
   2   6   0   61.03    6.74
  -2  -6   0   52.20    6.39
   2  -6   0   63.83    6.02
  -3  -6   0    3.83    2.24
   3  -6   0   -0.70    1.30
   3  -6   0    1.33    1.32
   3   6   0   -0.08    1.03
   4  -6   0  590.10   19.62
   4  -6   0  603.83   21.42
   4  -6   0  566.04   28.11
   4   6   0  579.59   23.10
  -4  -6   0  598.79   24.36
  -5  -6   0   -1.00    1.77
   5  -6   0   -1.16    0.87
   5  -6   0    0.25    0.69
   5   6   0   -0.89    1.03
   6   6   0  771.89   28.10
   6  -6   0  806.83   22.95
  -6  -6   0  792.78   30.77
   6  -6   0  798.96   34.94
   7  -6   0    1.45    1.10
  -7  -6   0    7.65    3.99
   7   6   0   -0.52    1.18
   7  -6   0   -0.14    1.97
  -8  -6   0  140.09   13.02
   8   6   0  152.33   12.03
   8  -6   0  136.42   14.45
  -9  -6   0   -3.05    1.22
   9   6   0   -0.11    1.67
   9  -6   0   -2.60    1.24
  10   6   0 1130.65   39.36
 -10  -6   0 1123.51   42.18
  10  -6   0 1221.30   47.94
  11  -6   0   -2.62    1.78
  11   6   0   -1.12    1.66
 -11  -6   0   -1.63    2.17
  12  -6   0    4.16    4.71
 -12  -6   0    3.88    2.65
  12   6   0   -0.38    1.84
  13  -6   0    1.41    3.80
  13  -6   0   -3.02    3.62
  13   6   0   -1.92    1.51
  14  -6   0   -0.95    2.67
  14  -6   0    0.93    3.31
 -14  -6   0   -2.75    1.89
  14   6   0   -1.55    2.12
   0  -7   0   -0.04    1.79
  -1  -7   0   -1.98    1.56
   1  -7   0   -0.05    1.02
   1  -7   0   -1.91    1.14
   2  -7   0   35.46    4.76
  -2  -7   0   31.01    5.89
  -3  -7   0   -2.02    1.22
   3  -7   0   -1.28    1.25
   4  -7   0  360.96   23.91
  -4  -7   0  336.99   18.90
   4   7   0  337.11   24.23
   4  -7   0  353.62   15.65
  -5  -7   0   -0.42    1.62
   5  -7   0    1.77    2.47
   5  -7   0   -0.58    0.89
   5   7   0   -0.49    1.45
   6   7   0  279.06   17.39
   6  -7   0  312.23   13.76
  -6  -7   0  296.72   18.86
   6  -7   0  304.59   22.45
   7   7   0   -1.00    1.94
  -7  -7   0   -1.06    2.41
   7  -7   0   -2.76    1.75
   8  -7   0   25.56    7.65
   8   7   0   37.01    7.68
  -8  -7   0   32.59    6.74
  -9  -7   0   -1.98    2.23
   9  -7   0   -3.03    2.56
   9   7   0   -0.50    1.74
  10  -7   0  454.01   29.13
 -10  -7   0  418.34   25.24
  10   7   0  435.85   22.88
 -11  -7   0   -2.23    1.83
   0  -8   0 1585.21   58.33
   0  -8   0 1471.25   42.83
   1  -8   0   -2.40    2.33
  -1  -8   0   -2.35    1.63
  -1  -8   0   -0.72    2.45
  -2  -8   0    2.06    1.96
   2  -8   0    1.42    2.23
   2  -8   0    2.75    2.40
   3  -8   0    2.97    3.45
   3  -8   0   -2.28    2.28
  -4  -8   0   33.24    7.39
   4  -8   0   39.80    8.89
   4  -8   0   34.34    5.92
   5  -8   0    0.30    2.05
  -5  -8   0   -0.99    2.61
   5  -8   0   -2.69    2.22
   0   0   1    2.55    0.28
   0   0   1    1.77    0.25
  -1   0  -1  199.94    5.92
  -1   0   1  207.09    6.36
   1   0   1  204.57    5.14
   1   0   1  202.39    4.90
   1   0  -1  201.73    4.42
   1   0  -1  196.88    4.56
   1   0   1  191.74    5.75
  -1   0   1  194.69    4.29
  -1   0   1  201.68    4.32
  -1   0  -1  200.39    4.91
  -1   0  -1  206.40    5.42
   1   0  -1  194.65    6.16
  -2   0   1    2.48    0.91
   2   0  -1    1.58    0.72
  -2   0  -1    2.99    1.10
   2   0   1    2.38    0.77
  -2   0   1    5.05    1.05
  -2   0  -1    2.55    0.62
  -2   0  -1    2.61    0.94
   2   0   1    3.49    0.68
   2   0  -1    1.88    0.82
   3   0   1    0.53    0.77
  -3   0  -1    0.47    0.69
  -3   0  -1    0.78    0.52
   3   0  -1    1.06    0.65
   3   0  -1    1.24    0.83
   3   0   1    0.90    0.76
  -3   0   1    0.78    0.60
  -3   0  -1    0.86    0.64
  -3   0   1    0.63    0.61
  -4   0  -1 1830.70   38.94
   4   0  -1 1853.48   37.63
  -4   0  -1 1951.09   35.08
  -4   0   1 1937.92   38.14
   4   0  -1 1964.42   37.76
  -4   0  -1 1924.43   39.01
   4   0   1 1952.86   39.04
  -4   0   1 1922.74   38.83
  -5   0   1 1129.25   27.23
  -5   0  -1 1049.17   26.76
   5   0  -1 1111.49   26.31
  -5   0   1 1155.98   26.09
  -5   0  -1 1100.06   27.53
  -5   0  -1 1123.24   23.37
   5   0   1 1101.94   26.59
   5   0  -1 1142.04   25.45
   5   0  -1 1141.71   24.56
  -6   0  -1 1458.59   34.98
  -6   0  -1 1502.52   31.00
  -6   0   1 1511.34   35.24
   6   0   1 1428.25   34.43
  -6   0   1 1522.99   33.38
   6   0   1 1479.11   34.68
   6   0  -1 1554.54   33.07
   6   0  -1 1440.08   33.82
  -6   0  -1 1464.40   35.47
   6   0  -1 1497.53   31.68
   7   0   1 4498.76   84.87
   7   0   1 4453.52   83.96
  -7   0  -1 4547.83   91.15
  -7   0   1 4358.62   85.09
  -7   0  -1 4248.51   85.06
  -7   0   1 4456.99   82.17
   7   0  -1 4394.15   80.12
  -7   0  -1 4326.23   79.33
   7   0  -1 4365.08   83.57
  -8   0  -1 2449.08   57.00
   8   0  -1 2589.82   55.16
  -8   0  -1 2540.06   56.99
   8   0   1 2621.22   56.35
  -8   0  -1 2508.72   50.89
  -8   0   1 2471.69   61.70
   8   0   1 2570.59   54.98
  -8   0   1 2587.29   53.14
   8   0  -1 2621.02   51.58
   9   0  -1  196.34   11.41
  -9   0   1  193.64   11.85
   9   0  -1  194.62    9.73
  -9   0  -1  172.80   11.39
  -9   0   1  195.79   10.21
  -9   0  -1  198.49    9.71
   9   0   1  207.33   11.54
  10   0  -1   59.13    5.39
 -10   0   1   50.46    5.22
  10   0   1   52.13    5.85
 -10   0  -1   55.46    5.30
  10   0  -1   50.86    6.02
  11   0   1  584.52   22.08
 -11   0  -1  572.54   19.72
 -11   0   1  521.03   19.18
  11   0  -1  566.32   22.43
  11   0  -1  572.46   19.30
  12   0  -1  959.69   27.05
 -12   0  -1  914.00   27.38
  12   0   1  935.57   30.26
 -12   0   1  885.18   27.19
  12   0   1  931.70   31.98
 -12   0  -1  892.70   26.75
  12   0  -1  905.49   30.78
 -13   0  -1    1.37    1.04
 -13   0  -1    2.04    1.18
  13   0  -1    0.63    1.15
  13   0  -1    1.44    0.81
  13   0   1    1.82    1.20
  13   0   1    0.68    1.93
  14   0  -1  125.59   10.89
 -14   0  -1  132.45    9.43
  14   0   1  130.90   11.55
  14   0  -1  145.34    9.11
  14   0   1  123.18   13.30
  15   0  -1   26.39    3.63
  15   0   1   26.42    5.70
  15   0  -1   21.04    5.40
  15   0   1   16.05    4.84
 -15   0  -1   24.41    3.20
 -16   0  -1   17.92    3.76
  16   0   1   19.37    4.65
  16   0   1   24.99    6.27
  16   0  -1   17.87    4.43
  16   0  -1   15.42    4.49
  17   0   1    9.24    1.79
 -17   0   1   10.62    3.02
 -17   0  -1    6.25    1.34
  17   0  -1    8.41    2.06
  17   0  -1    3.84    3.53
  17   0  -1   10.16    4.51
  17   0   1    4.01    2.85
  18   0   1   17.63    5.45
 -18   0  -1   16.95    2.93
 -18   0   1   17.73    5.35
  18   0  -1   16.88    3.80
  18   0  -1   15.56    6.23
  18   0   1   18.91    7.54
  18   0   1   19.99    5.31
  19   0  -1   12.75    2.76
  19   0   1    8.83    2.68
  19   0   1    1.70    3.20
  19   0   1    4.45    3.79
  19   0  -1   -0.18    2.72
  19   0  -1    3.92    2.76
 -19   0   1    7.14    3.42
 -19   0  -1    9.15    2.94
 -20   0  -1    1.24    1.44
 -20   0   1    6.62    2.25
  20   0  -1    3.37    2.72
  20   0   1   -0.89    1.85
  20   0   1    1.07    2.67
  20   0  -1    2.81    2.67
  20   0   1    5.56    3.49
   0   1  -1   95.82    3.68
   0  -1  -1   94.05    3.84
   0   1   1   94.92    3.30
   0   1   1   92.36    4.03
   0  -1  -1  101.72    3.43
   0   1  -1   91.74    4.75
   0   1   1   93.01    3.83
   0  -1   1   97.85    3.74
   0  -1  -1   94.53    4.11
   1  -1   1   78.73    4.04
  -1  -1  -1   80.19    3.61
   1   1  -1   83.64    4.93
  -1  -1  -1   79.55    3.87
   1  -1   1   82.87    3.80
  -1  -1  -1   76.92    3.00
  -1   1   1   77.57    3.68
   1  -1   1   75.88    3.25
  -1  -1   1   94.13    3.73
   1   1   1   81.39    3.64
  -1  -1   1   82.29    4.73
  -1   1  -1   77.26    3.91
   1  -1  -1   76.46    3.46
   1   1   1   79.24    3.02
   2   1  -1  265.45    7.84
  -2  -1  -1  265.65    8.22
  -2  -1  -1  269.63    7.51
  -2   1   1  255.57    7.75
  -2  -1  -1  271.69    7.85
   2  -1   1  264.77    7.09
   2   1  -1  253.36    9.92
  -2  -1  -1  268.38    8.07
  -2   1  -1  268.81    9.11
   2   1   1  264.04    7.77
   2  -1  -1  276.60    7.89
  -2  -1   1  267.24    9.92
  -2   1  -1  273.61    7.65
   2   1   1  269.30    8.22
   2  -1  -1  261.73    8.55
   2   1   1  268.87    7.09
  -2  -1   1  279.19    8.03
  -3   1   1 2501.37   47.66
  -3   1   1 2582.59   45.98
  -3  -1  -1 2519.92   45.71
   3  -1   1 2586.62   49.84
   3  -1   1 2430.73   52.55
  -3  -1   1 2629.30   46.90
   3   1   1 2560.46   46.37
  -3   1  -1 2482.93   44.00
  -3   1  -1 2476.24   49.22
  -3  -1   1 2544.16   50.21
   3  -1  -1 2394.45   47.12
  -4  -1  -1 1353.10   28.18
  -4   1   1 1295.76   27.36
  -4  -1  -1 1348.55   27.36
   4  -1   1 1285.71   31.28
   4   1  -1 1345.50   31.35
   4   1  -1 1309.76   26.11
  -4   1   1 1347.57   26.11
  -4   1   1 1286.15   29.78
   4   1  -1 1271.71   28.09
   4  -1   1 1312.31   33.70
   4   1  -1 1320.56   22.84
  -4  -1  -1 1331.96   27.23
   4  -1  -1 1327.30   25.30
  -4  -1   1 1351.66   23.28
  -4   1  -1 1276.88   31.56
   4   1   1 1301.12   26.98
  -4  -1   1 1327.52   26.10
   4  -1  -1 1287.69   29.44
  -4  -1   1 1340.40   31.51
  -4   1  -1 1349.84   25.06
   5   1  -1  354.08   10.58
  -5   1   1  353.34   13.57
   5  -1   1  351.26   17.05
  -5   1   1  370.54   10.42
  -5  -1  -1  348.56   11.18
   5   1  -1  357.93    7.95
  -5  -1  -1  350.56   11.84
   5   1   1  358.08   11.57
  -5   1  -1  331.49   14.49
  -5  -1   1  359.86    8.74
   5   1   1  357.05   11.81
   5   1   1  348.20   11.04
  -5  -1   1  342.45   13.87
  -5  -1   1  358.55   10.84
   5  -1  -1  379.71   13.92
   5  -1  -1  354.34    9.65
   6  -1   1 1298.95   33.62
  -6  -1  -1 1224.59   28.10
   6   1  -1 1276.24   23.56
  -6  -1  -1 1228.78   29.29
  -6  -1  -1 1242.59   28.69
   6   1  -1 1266.21   30.78
  -6   1   1 1249.50   26.11
   6  -1   1 1276.63   34.48
  -6   1   1 1217.72   32.15
  -6   1   1 1246.52   28.40
   6  -1  -1 1257.90   25.70
   6   1   1 1229.15   30.57
  -6   1  -1 1236.34   34.15
   6   1   1 1245.64   29.55
   6   1   1 1258.91   28.64
  -6  -1   1 1253.53   26.95
  -6  -1   1 1234.62   32.13
  -6  -1   1 1204.81   27.56
   6  -1  -1 1284.96   32.36
   7  -1   1    1.96    1.61
  -7   1   1    1.36    0.87
   7   1  -1    2.19    1.60
   7   1  -1    1.77    0.67
   7   1  -1    1.20    0.72
  -7  -1  -1    1.26    1.40
   7  -1   1    2.57    1.91
  -7   1   1    1.93    0.86
  -7  -1  -1    0.01    0.53
  -7  -1  -1    0.03    0.67
  -7   1  -1    0.39    1.13
  -7  -1   1    2.40    1.14
   7   1   1    3.28    1.57
   7   1   1    1.75    0.94
  -7  -1   1    2.46    1.26
  -7  -1   1    1.33    1.09
   7   1   1    1.36    1.11
   7  -1  -1    2.19    1.29
  -8  -1  -1   95.58    6.58
   8  -1   1   91.75    8.31
   8   1  -1   87.83    6.36
  -8   1   1   99.73    8.40
  -8  -1  -1   90.55    6.73
   8   1  -1   99.44    4.83
  -8   1   1   99.83    5.47
   8  -1   1  108.00    8.78
   8   1  -1   93.93    8.01
  -8  -1  -1   97.16    6.93
   8   1   1   94.04    6.50
  -8   1  -1   97.26    8.77
   8  -1  -1   90.07    7.88
   8   1   1   97.48    7.14
  -8  -1   1   77.40    8.22
   8   1   1   86.08    7.33
  -8  -1   1   97.99    6.68
   9   1  -1   28.08    3.98
   9  -1   1   27.55    5.80
  -9  -1  -1   24.23    3.65
   9   1  -1   16.89    3.83
  -9   1   1   22.43    2.78
  -9  -1  -1   30.18    4.18
   9  -1   1   20.76    4.17
   9   1  -1   29.82    2.91
   9   1   1   28.35    4.18
   9   1   1   31.19    4.10
   9  -1  -1   33.65    5.82
  -9   1  -1   32.78    3.30
  -9  -1   1   29.63    3.96
   9  -1  -1   21.58    4.82
  -9   1  -1   34.02    3.17
   9   1   1   16.58    3.70
  -9  -1   1   28.57    4.18
 -10  -1  -1   21.85    4.39
  10  -1   1   27.21    5.90
  10   1  -1   12.31    3.05
 -10  -1  -1   20.84    4.21
  10  -1   1   16.32    4.35
  10   1  -1   19.77    2.59
 -10   1   1   23.18    2.64
  10   1  -1   14.38    4.13
  10  -1  -1   24.76    5.34
 -10   1  -1   22.55    3.06
  10   1   1   19.98    4.10
  10   1   1   20.50    4.77
 -10  -1   1   28.01    6.36
  10  -1  -1   20.43    4.46
 -10   1  -1   24.17    2.55
  10   1   1   18.52    4.25
  11  -1   1   12.32    3.83
 -11  -1  -1    7.18    2.71
  11   1  -1   20.74    3.13
  11  -1   1    6.05    2.43
  11   1  -1   11.72    4.31
 -11   1   1   12.56    2.78
  11   1  -1    9.89    3.33
 -11   1  -1   13.92    2.87
  11  -1  -1   16.55    4.62
  11  -1  -1    6.82    2.50
 -11   1  -1   14.18    3.03
  11   1   1   12.63    3.34
  11   1   1    6.05    2.68
  11   1   1    6.53    2.31
 -12   1   1  510.47   16.40
  12  -1   1  568.61   23.68
  12  -1   1  548.23   23.63
  12   1  -1  506.07   16.65
  12   1  -1  512.13   21.57
  12   1  -1  531.67   25.61
 -12  -1  -1  532.54   21.09
 -12   1  -1  525.75   17.62
  12   1   1  508.59   22.20
  12   1   1  521.81   20.31
  12  -1  -1  516.08   20.87
  12   1   1  488.69   28.25
 -12   1  -1  511.00   15.77
 -13  -1  -1  626.12   23.87
  13   1  -1  640.45   29.69
  13  -1   1  663.05   33.73
  13   1  -1  601.75   24.77
  13   1  -1  618.16   19.55
  13  -1   1  655.12   26.65
 -13   1   1  595.66   18.54
  13  -1  -1  657.04   25.99
 -13   1  -1  629.38   20.40
  13   1   1  586.95   22.92
  13  -1  -1  618.13   23.30
 -13   1  -1  598.83   17.77
  13   1   1  660.13   28.97
  13   1   1  599.10   25.41
  14   1  -1    3.84    2.30
  14   1  -1    3.67    2.14
  14  -1   1    2.58    1.98
  14   1  -1    4.28    1.10
  14  -1   1    5.58    2.65
  14   1   1    4.39    2.30
  14  -1  -1    0.72    1.98
 -14  -1   1   -0.28    1.28
  14  -1  -1    4.13    1.37
 -14   1  -1    1.75    1.13
  14   1   1    7.79    3.72
 -15   1   1  314.82   14.08
  15  -1   1  305.33   17.51
  15   1  -1  266.87   17.02
  15   1  -1  297.96   21.26
  15   1  -1  283.13   12.89
  15  -1   1  292.83   18.30
 -15  -1  -1  259.60   15.70
  15   1   1  300.17   15.94
 -15  -1   1  280.62   17.24
 -15   1  -1  276.34   13.07
  15   1   1  267.93   19.66
  15   1   1  274.65   17.86
  15  -1  -1  290.49   15.18
  15  -1  -1  271.72   16.79
 -15   1  -1  329.02   11.36
 -16  -1  -1   12.66    3.55
  16   1  -1   18.12    3.55
  16  -1   1    9.94    4.10
  16   1  -1   12.60    4.50
  16  -1   1    9.47    3.77
  16   1  -1   17.44    6.40
 -16  -1   1    9.91    3.22
  16  -1  -1   14.43    4.07
  16   1   1   12.09    4.69
 -16   1  -1   23.28    4.27
  16   1   1   13.68    3.11
  16   1   1    9.24    4.36
  16  -1  -1    8.66    3.60
 -17  -1  -1  106.73    9.35
  17   1  -1   88.33   10.38
  17  -1   1  104.95   10.51
  17  -1   1  110.65   11.75
  17   1  -1  108.65   13.46
  17   1  -1  107.47    7.44
  17   1   1  110.43    9.82
  17  -1  -1  113.26    9.39
 -17  -1   1  103.60   10.83
 -17   1  -1  106.41    7.59
  17  -1  -1  106.58   11.02
  17   1   1  117.62   12.32
  17   1   1  111.87   13.15
  18  -1   1   43.01    7.96
  18  -1   1   58.15    7.81
 -18  -1  -1   54.73    7.12
  18   1  -1   58.98   12.16
 -18   1   1   45.96    6.40
  18   1  -1   67.43    5.32
  18   1   1   54.26   10.00
 -18  -1   1   54.04    9.17
 -18   1  -1   55.69    5.78
  18   1   1   48.02   10.89
  18   1   1   58.83    7.26
  18  -1  -1   52.49    9.92
  18  -1  -1   64.39    6.30
  19  -1   1    9.13    2.74
  19   1  -1   12.20    2.36
 -19   1   1    5.26    2.91
  19   1  -1    8.08    4.61
  19   1  -1    2.98    2.67
 -19  -1  -1    5.92    2.23
  19  -1   1    9.20    4.25
  19  -1  -1    6.03    3.21
  19   1   1    3.42    4.11
  19  -1  -1   10.97    3.09
 -19  -1   1   15.23    6.07
  19   1   1   11.22    5.55
  19   1   1    4.10    2.55
  20   1  -1    3.67    2.27
 -20   1   1    9.17    2.81
  20  -1   1    0.43    2.48
  20  -1   1    3.02    1.94
 -20  -1  -1    6.68    2.74
  20   1  -1    1.26    2.41
 -20  -1   1    0.75    2.01
  20  -1  -1    4.05    1.40
  20  -1  -1    0.07    1.75
  20   1   1    2.82    2.21
  20   1   1    3.08    1.91
   0  -2   1    0.08    0.40
   0  -2  -1   -0.22    0.39
   0   2   1    0.02    0.33
   0  -2  -1    0.26    0.52
   0  -2   1    0.59    0.47
   0   2  -1    0.47    0.62
   0   2   1    0.16    0.52
   0  -2   1    0.01    0.44
  -1   2   1  695.84   17.31
   1   2  -1  703.85   16.94
  -1  -2  -1  721.39   17.07
   1  -2   1  736.08   17.12
   1  -2   1  707.60   15.51
  -1  -2  -1  720.41   17.94
   1  -2   1  706.15   17.81
   1   2   1  713.06   18.02
  -1   2  -1  730.83   17.19
   1  -2  -1  727.55   17.30
  -1  -2   1  716.23   17.16
   1   2   1  713.17   16.40
  -1  -2   1  750.23   20.67
   1  -2  -1  703.97   16.57
  -1   2  -1  718.71   18.91
  -1  -2   1  711.45   17.73
   1  -2  -1  720.73   17.09
  -2  -2   1 4642.16   86.79
  -2   2  -1 4534.41   80.65
  -3   2   1 2814.81   52.30
  -3  -2  -1 2825.58   54.42
   3  -2   1 2666.79   59.53
  -3  -2  -1 2869.40   52.48
  -3  -2  -1 2914.72   52.35
   3  -2   1 2939.29   53.08
   3  -2   1 2800.08   49.72
   3  -2   1 2823.93   47.74
  -3  -2   1 2910.04   49.51
   3  -2  -1 2884.14   51.92
  -3  -2   1 2893.67   59.62
  -3  -2   1 2943.85   53.76
   3   2   1 2762.02   52.15
  -3   2  -1 2774.37   50.98
   3   2   1 2790.15   51.74
  -3   2  -1 2806.19   48.84
  -3  -2   1 2844.51   59.64
  -4  -2  -1    3.83    1.34
   4  -2   1    3.26    0.76
  -4  -2  -1    3.20    1.03
  -4  -2  -1    1.41    1.11
   4  -2   1    1.89    1.18
  -4   2   1    2.89    1.05
   4   2  -1    3.49    1.35
  -4  -2  -1    2.60    0.95
   4  -2  -1    5.07    1.18
  -4  -2   1    3.32    1.17
   4  -2  -1    3.83    1.75
  -4  -2   1    2.81    0.78
  -4   2  -1    3.27    0.70
   4  -2  -1    2.67    1.05
  -4   2  -1    3.55    1.63
   4   2   1    1.14    0.90
   4   2   1    1.85    0.92
  -4  -2   1    3.59    1.89
  -4  -2   1    1.43    1.17
  -4  -2   1    1.52    0.55
  -5   2   1 1062.70   24.62
  -5  -2  -1 1048.54   27.09
   5   2  -1 1122.88   26.58
  -5  -2  -1 1084.90   24.51
  -5  -2  -1 1094.05   26.07
   5  -2  -1 1031.65   28.22
   5   2   1 1064.50   25.16
  -5  -2   1 1114.61   21.45
   5   2   1 1060.29   27.18
   5  -2  -1 1080.37   20.83
   5   2   1 1078.39   24.63
   5  -2  -1 1099.95   24.20
  -5  -2   1 1104.68   24.19
  -5   2  -1 1105.58   30.73
  -6  -2  -1   54.49    4.43
  -6   2   1   52.57    5.71
   6   2  -1   60.17    5.14
  -6  -2  -1   51.55    5.18
  -6  -2  -1   54.46    4.17
  -6   2   1   60.58    4.48
   6  -2   1   53.94    5.95
   6   2   1   50.84    4.45
   6  -2  -1   62.02    5.97
  -6  -2   1   59.44    3.25
  -6  -2   1   56.67    6.24
  -6  -2   1   55.82    4.21
  -6   2  -1   50.42    6.06
   6   2   1   55.39    4.27
   7   2  -1  194.94    6.63
   7   2  -1  195.00   10.32
   7  -2   1  195.07   12.23
  -7   2   1  191.00    9.00
   7  -2   1  196.04   13.50
  -7  -2  -1  196.87   10.75
  -7  -2  -1  194.47    8.81
  -7  -2  -1  198.80   10.61
  -7   2   1  189.94   11.71
  -7  -2   1  183.43    8.69
  -7   2  -1  182.12   13.00
  -7  -2   1  197.91   12.39
   7   2   1  184.75    9.54
  -7   2  -1  198.03    5.63
   7   2   1  196.15    8.88
   7  -2  -1  185.87   11.33
  -7  -2   1  197.78    7.01
   8   2  -1    3.11    1.01
  -8  -2  -1    2.47    1.67
  -8   2   1    4.66    1.41
   8   2  -1    8.71    2.76
   8  -2   1    0.99    1.17
   8  -2   1    1.81    1.81
  -8  -2  -1    1.17    0.73
   8  -2  -1    4.38    1.99
  -8  -2   1    1.95    1.07
   8   2   1    3.52    2.00
   8   2   1    4.06    1.76
  -8  -2   1    1.47    1.17
   9  -2   1   33.11    6.22
  -9   2   1   39.80    4.71
  -9  -2  -1   38.58    5.24
   9   2  -1   41.85    3.15
  -9  -2  -1   36.88    4.01
   9   2  -1   43.34    5.48
   9  -2   1   26.42    5.46
   9   2   1   41.52    5.10
   9   2   1   45.47    4.61
  -9   2  -1   37.55    2.81
  -9  -2   1   31.07    5.72
   9  -2  -1   43.11    6.20
  -9  -2   1   36.39    3.62
  10  -2   1    1.31    1.66
  10   2  -1    2.86    1.22
  10   2  -1    0.22    0.81
 -10  -2  -1    0.06    1.40
 -10   2   1    5.58    1.02
  10  -2   1    0.52    1.32
  10   2   1    2.98    1.49
  10   2   1    2.02    1.71
 -10  -2   1   -0.56    0.87
 -10   2  -1    3.98    1.03
 -10  -2   1    2.01    1.17
  10  -2  -1    0.60    1.25
  11  -2   1   12.30    4.79
  11   2  -1   11.61    3.71
 -11  -2  -1    4.54    2.13
  11   2   1    9.30    2.61
 -11   2  -1    6.11    1.73
  11   2   1    5.41    2.86
 -11  -2   1   14.61    5.01
 -11   2  -1    8.65    2.23
  11  -2  -1    7.92    2.96
 -11  -2   1    8.36    2.72
  11   2   1   14.38    4.02
  12  -2   1   92.60    9.83
  12  -2   1   89.59    9.91
  12   2  -1   94.31    9.75
  12   2  -1   89.15    5.63
 -12  -2  -1   96.76    9.23
  12  -2  -1   85.99    8.79
 -12   2  -1   84.69    5.15
 -12   2  -1   91.43    5.75
 -12  -2   1   82.98    9.14
  12   2   1  102.38    8.16
  12  -2  -1   96.20    9.70
  12   2   1   87.78    9.04
  12   2   1   90.81    8.61
  13  -2   1  550.78   25.39
 -13  -2  -1  576.04   24.58
  13   2  -1  539.96   16.91
  13  -2   1  605.24   26.69
  13  -2  -1  554.26   29.19
 -13  -2   1  578.34   26.38
 -13   2  -1  598.91   19.89
  13   2   1  552.57   25.33
  13   2   1  562.26   21.64
  13  -2  -1  574.20   25.34
 -13   2  -1  564.72   16.30
  13   2   1  553.95   24.11
  14  -2   1  462.85   23.74
  14  -2   1  460.92   23.56
 -14  -2  -1  481.88   22.78
  14   2  -1  462.96   25.15
  14   2  -1  454.21   15.54
  14  -2  -1  488.22   23.33
  14  -2  -1  480.20   22.68
 -14   2  -1  467.61   15.14
  14   2   1  462.70   22.87
 -14  -2   1  461.94   23.79
  14   2   1  459.78   24.14
  14   2   1  442.85   21.62
 -14   2  -1  494.88   15.00
 -15  -2  -1    3.95    2.49
  15   2  -1   -0.70    1.55
  15  -2   1   -0.40    1.36
  15  -2   1    1.53    1.68
  15   2  -1    4.94    1.34
 -15   2  -1    3.96    1.26
  15   2   1    1.27    1.79
  15  -2  -1    8.26    2.31
  15   2   1    2.86    2.73
  15  -2  -1    1.88    1.76
 -15  -2   1    3.16    2.37
 -16  -2  -1  550.98   25.89
  16  -2   1  573.99   26.77
  16  -2   1  577.22   27.23
  16   2  -1  498.56   16.94
  16   2  -1  567.90   30.48
  16   2   1  549.47   22.87
 -16  -2   1  553.60   27.50
  16  -2  -1  540.34   24.21
  16  -2  -1  553.95   26.21
 -16   2  -1  561.80   17.17
  16   2   1  522.86   28.15
  17  -2   1  253.35   18.71
  17   2  -1  228.47   10.16
  17  -2   1  242.12   16.98
  17   2  -1  253.58   21.41
 -17  -2  -1  257.82   17.42
 -17   2  -1  266.78   10.58
  17  -2  -1  266.42   16.37
 -17  -2   1  242.61   18.05
  17  -2  -1  260.59   19.06
  17   2   1  230.71   20.57
  17   2   1  244.44   14.45
  18  -2   1  158.70   14.63
 -18  -2  -1  147.56   12.77
  18   2  -1  157.07    7.47
  18  -2   1  168.33   13.45
  18   2  -1  137.79   15.96
  18   2   1  144.26   15.55
  18  -2  -1  152.17   11.92
  18  -2  -1  131.58   12.49
 -18  -2   1  166.02   14.79
 -18   2  -1  166.79    7.46
  18   2   1  142.33   10.57
  19  -2   1    8.66    3.31
 -19  -2  -1    9.16    4.24
  19  -2   1    8.72    4.54
  19   2  -1    3.95    4.33
 -19  -2   1   11.96    4.65
  19  -2  -1    3.97    2.69
  19   2   1    5.13    4.71
  19  -2  -1    6.86    2.56
  19   2   1    9.81    3.32
   0  -3  -1   56.56    4.55
   0  -3   1   59.12    5.04
   0  -3  -1   51.92    4.04
   0   3  -1   48.30    4.10
   0  -3   1   59.50    5.36
   0  -3  -1   47.46    4.01
   0   3   1   53.00    4.14
   0  -3   1   51.74    4.27
   0   3   1   54.22    4.49
  -1   3   1   37.40    3.62
  -1  -3  -1   42.65    3.64
  -1  -3  -1   41.75    3.66
   1   3  -1   41.17    3.78
   1  -3   1   37.72    3.19
  -1  -3  -1   49.15    4.36
   1  -3   1   39.99    3.71
   1  -3   1   40.48    4.11
  -1  -3   1   39.87    3.75
  -1  -3   1   39.97    3.79
  -1  -3   1   37.55    4.56
   1   3   1   43.19    3.68
   1  -3  -1   39.99    3.74
   1  -3  -1   39.72    3.73
  -1   3  -1   42.18    3.92
   1  -3  -1   40.29    4.07
   2   3  -1  122.39    6.87
   2  -3   1  137.23    5.86
   2  -3   1  140.04    9.06
  -2  -3  -1  159.95    8.68
  -2  -3  -1  134.14    7.71
  -2  -3  -1  138.97    7.06
  -2   3   1  146.97    7.44
   2  -3   1  146.55    8.47
  -2  -3   1  142.87    7.49
   2  -3  -1  130.08    6.93
   2   3   1  132.39    6.81
  -2  -3   1  119.87   12.93
   2  -3  -1  136.97    6.85
  -2  -3   1  130.24    7.53
   2   3   1  143.06    8.07
  -3   3   1 1369.31   31.02
   3   3  -1 1362.09   31.29
  -3  -3  -1 1368.73   30.51
   3  -3   1 1407.95   35.80
  -3  -3  -1 1427.24   33.29
  -3  -3  -1 1382.84   31.11
   3  -3   1 1381.74   27.03
   3  -3   1 1407.66   29.39
   3  -3   1 1415.02   31.66
  -3  -3   1 1385.00   28.54
  -3   3  -1 1349.88   28.98
  -3  -3   1 1376.52   31.98
   3   3   1 1399.06   33.75
   3   3   1 1399.61   30.68
   3  -3  -1 1361.34   35.46
  -3  -3   1 1398.69   33.40
  -3  -3   1 1304.85   37.52
   3  -3  -1 1396.48   30.04
   3  -3  -1 1367.73   31.15
   4   3  -1  716.21   20.49
   4  -3   1  725.87   20.54
  -4  -3  -1  770.61   22.31
   4  -3   1  729.49   15.63
   4  -3   1  753.15   16.93
  -4   3   1  738.79   19.79
  -4  -3  -1  699.51   19.16
  -4  -3  -1  712.28   20.18
   4  -3  -1  739.99   18.86
  -4   3  -1  741.44   17.37
  -4  -3   1  746.23   17.53
  -4  -3   1  718.04   22.51
  -4  -3   1  723.98   21.05
   4   3   1  725.62   19.75
  -4  -3   1  688.73   25.77
   4   3   1  713.94   22.23
   4  -3  -1  710.40   20.17
   4   3   1  732.35   19.80
   4  -3  -1  719.58   23.54
   5  -3   1  199.89   11.89
  -5   3   1  212.13    9.32
   5  -3   1  211.73    6.25
  -5  -3  -1  201.74   10.84
  -5  -3  -1  205.93    9.73
   5  -3   1  201.93    5.93
   5   3  -1  196.39    9.73
  -5  -3  -1  203.95    9.00
   5   3   1  186.73    8.83
   5  -3  -1  197.76    8.44
  -5  -3   1  202.92   11.41
  -5   3  -1  194.55    6.92
  -5  -3   1  202.46    8.88
  -5  -3   1  203.59    7.53
   5  -3  -1  187.64   11.39
   5   3   1  197.47    9.28
  -6  -3  -1  756.54   24.27
  -6   3   1  760.56   21.11
   6   3  -1  776.58   22.66
  -6  -3  -1  726.57   20.24
   6  -3   1  761.90   26.51
   6   3   1  741.77   20.77
  -6  -3   1  757.49   18.03
   6  -3  -1  752.23   25.53
   6  -3  -1  772.57   19.87
  -6  -3   1  784.42   25.67
   6   3   1  751.18   21.56
   7  -3   1    2.94    2.33
   7   3  -1    0.77    1.17
  -7  -3  -1    1.93    1.51
  -7  -3  -1    0.47    1.07
  -7  -3   1    0.69    0.67
   7   3   1    2.03    1.23
  -7  -3   1    1.50    1.26
   7  -3  -1    0.56    1.68
   7   3   1    0.33    0.78
   8  -3   1   55.36    7.13
  -8  -3  -1   58.67    6.66
   8   3  -1   48.02    5.49
   8  -3  -1   53.92    6.79
   8   3   1   62.28    5.34
  -8  -3   1   51.33    3.85
  -8  -3   1   65.08    7.21
   8   3   1   50.74    5.32
   9  -3   1   24.70    8.28
  -9  -3  -1   29.42    6.18
   9   3  -1   17.36    4.62
   9  -3   1   15.46    4.55
  -9   3   1   26.08    3.20
  -9  -3   1   22.23    2.66
   9  -3  -1   14.36    4.28
   9   3   1   23.92    4.56
   9   3   1   24.67    3.44
  -9  -3   1   18.58    5.48
 -10  -3  -1   17.98    4.71
  10  -3   1    7.85    3.51
 -10   3   1   15.11    2.93
  10   3  -1   16.18    4.32
  10  -3   1   20.05    6.66
  10   3   1   16.80    3.61
 -10  -3   1   21.25    5.58
  10  -3  -1   13.99    4.25
 -10  -3   1   18.30    2.30
  10   3   1   13.98    3.53
  11  -3   1    5.26    3.21
  11   3  -1    7.17    2.88
 -11  -3  -1    2.32    2.04
  11  -3   1    5.44    2.94
 -11  -3   1    6.73    1.93
 -11  -3   1    6.11    2.87
  11   3   1    9.01    3.22
  11   3   1    7.99    2.46
  11  -3  -1    4.83    3.20
  12   3  -1  346.28   18.88
  12  -3   1  352.87   21.90
 -12  -3  -1  322.50   18.77
  12  -3   1  352.79   20.99
 -12  -3   1  311.84   13.26
  12  -3  -1  336.56   20.74
  12  -3  -1  335.60   20.28
 -12  -3   1  314.57   19.27
  12   3   1  343.65   18.08
  12   3   1  355.05   15.96
  13  -3   1  431.02   23.77
 -13  -3  -1  401.74   21.69
  13   3  -1  399.79   21.66
  13  -3   1  418.03   24.09
 -13  -3   1  415.78   23.04
  13   3   1  401.38   20.50
  13   3   1  394.40   20.67
  13  -3  -1  418.65   23.10
  13  -3  -1  413.42   23.63
  14  -3   1    1.36    1.70
  14  -3   1    0.99    1.45
  14   3  -1   -1.55    1.78
 -14  -3  -1   -1.31    1.53
  14  -3  -1    5.27    2.61
 -14  -3   1    0.55    1.09
  14   3   1    1.67    1.76
  14  -3  -1    1.79    2.12
  15  -3   1  197.95   16.42
  15   3  -1  205.82   17.06
 -15  -3  -1  179.98   15.04
  15  -3   1  211.10   16.41
  15  -3  -1  217.92   16.78
 -15  -3   1  209.32   16.99
  15   3   1  198.23   12.67
  15  -3  -1  198.45   16.08
  15   3   1  199.35   15.85
 -16  -3  -1    3.11    3.31
  16   3  -1    7.87    5.42
  16  -3   1    2.62    3.58
  16  -3   1    6.25    3.57
 -16  -3   1    6.75    3.80
  16  -3  -1   15.69    4.32
  16   3   1   12.45    3.74
  16  -3  -1   12.04    5.11
  16   3   1    7.74    3.88
 -17  -3  -1   76.22   10.54
  17  -3   1   49.21    9.20
  17  -3   1   65.40   14.86
  17   3  -1   91.64   12.33
  17   3   1   79.14    7.41
  17  -3  -1   71.94    9.50
  17   3   1   72.35   10.59
 -17  -3   1   66.62   11.29
  17  -3  -1   80.17   10.13
  18   3  -1   33.52    9.63
  18  -3   1   40.82    8.75
 -18  -3  -1   40.11    9.05
  18  -3   1   40.08    9.35
  18   3   1   43.47    9.50
 -18  -3   1   47.17    9.81
  18   3   1   44.46    5.04
  18  -3  -1   36.25    8.09
 -19  -3  -1   12.55    4.45
  19   3  -1    6.31    4.05
  19  -3   1    4.12    3.08
  19  -3   1    7.74    3.89
  19   3   1    4.76    3.08
  19  -3  -1    7.95    2.97
 -19  -3   1    6.63    3.55
  19  -3  -1    9.79    3.98
  19   3   1   15.68    2.99
   0  -4   1    0.81    0.93
   0   4  -1    0.73    0.90
   0  -4  -1   -0.04    0.70
   0  -4   1    0.01    0.71
  -1  -4  -1   54.94    5.22
  -1   4   1   47.96    5.84
   1  -4   1   54.00    4.52
   1   4  -1   50.98    4.96
   1  -4  -1   51.37    4.82
  -1  -4   1   51.62    4.87
  -1  -4   1   47.32    5.61
   1   4   1   44.23    4.58
   2   4  -1   -0.08    0.82
   2  -4   1    1.90    1.52
  -2  -4  -1    0.96    1.13
   2  -4   1    0.63    1.19
  -2   4   1   -0.63    0.81
   2  -4   1    1.13    0.77
  -2  -4   1    0.95    0.84
   2  -4  -1    1.71    1.20
  -2  -4   1    0.93    0.86
   2   4   1    0.79    1.04
  -3  -4  -1    3.14    2.06
   3   4  -1    2.77    1.54
   3  -4   1    3.30    1.28
   3  -4   1    0.27    0.97
   3  -4   1    4.39    2.12
  -3   4   1    1.89    0.68
  -3  -4   1    6.59    2.14
   3   4   1    0.36    1.05
   3  -4  -1   -0.01    0.96
   3  -4  -1    0.28    0.82
  -3  -4   1    3.06    1.17
  -4   4   1  658.33   21.19
  -4  -4  -1  759.20   24.40
   4  -4   1  719.08   17.35
   4  -4   1  722.77   18.92
   4   4  -1  706.29   22.02
   4  -4   1  760.86   27.31
   4  -4  -1  723.32   20.20
  -4  -4   1  724.53   24.00
  -4  -4   1  715.12   19.31
   4   4   1  711.83   21.37
   4  -4  -1  723.39   26.35
  -4   4  -1  671.09   19.65
  -5   4   1  398.63   15.24
  -5  -4  -1  442.80   18.24
   5  -4   1  426.33   11.69
   5   4  -1  415.08   16.30
   5  -4   1  428.30   20.08
   5  -4   1  419.80   11.72
  -5   4  -1  401.97   13.51
   5  -4  -1  412.02   14.08
  -5  -4   1  406.66   17.87
  -5  -4   1  413.29   13.41
   5  -4  -1  395.65   19.21
   5   4   1  400.85   15.49
   6  -4   1  485.43   26.17
  -6   4   1  507.39   18.13
   6  -4   1  557.17   13.54
  -6  -4   1  524.56   21.55
   6  -4  -1  544.41   16.70
   6  -4  -1  552.38   13.89
   6  -4  -1  554.52   24.95
   6   4   1  532.93   18.74
  -6   4  -1  521.25   15.73
  -6  -4   1  519.95   15.73
   6  -4  -1  534.51   13.04
  -7  -4  -1 1765.51   46.93
   7   4  -1 1844.94   44.56
  -7   4   1 1731.71   41.79
   7  -4   1 1846.56   51.19
   7  -4  -1 1885.99   50.48
  -7  -4   1 1836.86   48.34
   7  -4  -1 1839.36   39.60
  -7  -4   1 1791.62   38.14
  -7   4  -1 1749.91   36.06
   7   4   1 1863.19   45.15
  -8   4   1 1124.50   30.28
  -8  -4  -1 1095.60   35.10
   8  -4   1 1142.62   38.64
   8   4  -1 1079.98   32.00
   8   4   1 1088.62   31.22
   8  -4  -1 1065.43   36.81
  -8  -4   1 1138.91   36.35
  -8  -4   1 1074.04   26.18
   9   4  -1   90.77    8.20
   9  -4   1   82.35    9.81
  -9  -4  -1   85.81    8.93
  -9   4   1   84.00    6.12
   9   4   1   76.78    7.34
  -9  -4   1   86.97    9.34
   9  -4  -1   78.27    9.25
  -9  -4   1   86.46    5.69
  10   4  -1   34.66    5.18
  10  -4   1   29.38    7.96
  10  -4   1   32.52    7.77
 -10  -4  -1   36.36    7.06
  10  -4  -1   27.42    7.20
 -10  -4   1   30.70    3.55
 -10  -4   1   26.78    6.53
  10   4   1   30.91    4.19
  10   4   1   22.83    4.53
  11   4  -1  274.22   16.01
 -11  -4  -1  261.29   16.99
  11  -4   1  272.23   19.36
  11  -4   1  285.11   21.40
 -11  -4   1  259.88   17.71
 -11  -4   1  247.17   11.06
  11  -4  -1  274.00   18.90
  11   4   1  276.63   14.27
  11   4   1  299.65   16.04
  12  -4   1  449.20   25.83
  12   4  -1  441.75   21.71
 -12  -4  -1  485.06   24.43
  12  -4   1  470.04   28.04
  12   4   1  451.36   21.09
 -12  -4   1  367.82   14.88
  12  -4  -1  414.18   24.45
 -12  -4   1  421.60   23.65
  12   4   1  425.30   18.59
  13   4  -1    0.63    2.08
  13  -4   1    0.53    2.26
 -13  -4  -1   -1.11    1.76
  13  -4   1    0.30    2.44
  13   4   1    1.65    1.65
  13  -4  -1   -0.98    2.18
 -13  -4   1    0.50    1.99
  13  -4  -1    0.35    2.03
  13   4   1   -2.03    1.20
  14  -4   1   52.07   11.08
  14  -4   1   52.11   10.82
 -14  -4  -1   56.88   10.43
  14   4  -1   36.43    7.07
  14   4   1   57.92    8.37
  14  -4  -1   47.81    9.65
  14   4   1   66.37    6.68
 -14  -4   1   59.09   11.13
  14  -4  -1   71.51   10.23
 -15  -4  -1   11.66    5.41
  15  -4   1    2.74    3.01
  15   4  -1    2.97    2.84
  15  -4  -1   13.70    5.09
  15   4   1   10.49    2.06
 -15  -4   1   12.60    4.93
  15  -4  -1   18.33    7.67
  16   4  -1    6.18    3.68
  16  -4   1    6.47    4.10
  16  -4   1   10.51    4.27
 -16  -4  -1   10.52    3.88
  16  -4  -1   12.61    5.35
 -16  -4   1   12.10    5.41
  16  -4  -1   11.20    5.61
  16   4   1   10.59    2.75
  16   4   1    2.11    3.41
  17   4  -1    1.24    3.07
 -17  -4  -1    0.50    3.27
  17  -4   1   -4.16    2.49
  17  -4   1    3.99    3.37
 -17  -4   1    8.94    4.44
  17  -4  -1   -2.08    2.49
  17   4   1    4.21    3.22
  17  -4  -1    6.35    3.59
   0  -5  -1   37.01    4.76
   0  -5   1   34.36    4.22
  -1  -5  -1   28.37    5.35
   1  -5   1   18.87    3.51
   1   5  -1   24.90    5.11
  -1  -5   1   24.30    4.60
   1  -5  -1   22.04    4.17
   2   5  -1   59.12    6.17
   2  -5   1   51.98    7.30
  -2  -5  -1   61.71    6.42
   2  -5   1   56.87    4.88
   2  -5   1   60.90    6.05
  -2  -5   1   60.59    6.04
   2  -5  -1   59.94    5.72
   2   5   1   59.66    5.97
   3  -5   1  598.90   17.57
   3  -5   1  563.45   19.55
   3  -5   1  649.53   26.71
   3   5  -1  560.82   20.73
  -3  -5  -1  586.26   22.12
   3  -5  -1  555.50   20.79
  -3  -5   1  581.19   25.02
   3   5   1  579.27   20.43
   3  -5  -1  610.68   26.38
   3  -5  -1  607.08   19.71
   4  -5   1  311.42   11.38
   4  -5   1  304.98   12.48
   4   5  -1  311.17   14.81
  -4  -5  -1  293.76   15.53
   4  -5   1  307.96   18.40
   4  -5  -1  317.80   18.43
   4   5   1  312.73   14.49
   4  -5  -1  294.34   12.97
  -4  -5   1  329.59   16.02
   5   5  -1   83.57    7.61
   5  -5   1   89.24    5.47
  -5  -5  -1   92.50    8.63
   5  -5   1   88.59    9.99
   5  -5   1   90.28    5.57
   5  -5  -1   94.30   10.03
   5  -5  -1   90.03    6.75
  -5  -5   1   86.08    8.52
   5   5   1   81.93    7.27
   5  -5  -1   86.20    6.34
  -6  -5  -1  326.57   17.70
   6  -5   1  351.73   11.29
   6  -5   1  338.79   20.19
   6   5  -1  364.06   16.85
   6   5   1  353.55   16.14
  -6  -5   1  331.97   17.80
   6  -5  -1  349.06   13.87
   6  -5  -1  347.38   20.14
   7   5  -1    2.60    1.48
   7  -5   1    0.43    1.59
  -7  -5  -1    2.83    1.85
   7  -5  -1    3.61    2.70
  -7  -5   1    1.13    1.28
   7   5   1    3.68    2.26
   7  -5  -1    1.43    1.16
   8  -5   1   28.60    6.71
  -8  -5  -1   23.24    5.56
   8   5  -1   26.63    5.08
   8   5   1   35.64    5.13
   8  -5  -1   32.39    7.51
  -8  -5   1   22.83    5.21
   9  -5   1   11.20    4.51
  -9  -5  -1   12.72    4.67
   9   5  -1   17.32    4.26
   9  -5  -1   19.40    6.48
   9   5   1   14.76    4.28
  -9  -5   1   15.18    4.49
  10   5  -1   10.47    3.93
  10  -5   1   11.82    4.69
 -10  -5  -1   13.29    4.21
  10  -5  -1   11.57    4.92
 -10  -5   1   15.56    4.94
  10   5   1    8.56    3.43
  11   5  -1    1.15    1.82
  11  -5   1   -0.51    2.00
  11  -5   1   -0.07    2.66
 -11  -5  -1   -1.33    1.92
  11   5   1    1.54    2.18
  11  -5  -1    2.06    2.75
 -11  -5   1    0.90    2.75
  12  -5   1  196.48   19.52
 -12  -5  -1  179.90   15.94
  12   5  -1  166.13   14.27
  12  -5   1  176.51   18.15
 -12  -5   1  204.89   20.31
  12   5   1  167.00   13.22
  12  -5  -1  205.83   17.81
  13   5  -1  221.20   16.30
 -13  -5  -1  240.42   18.62
  13  -5   1  235.60   21.41
  13  -5   1  254.06   20.94
  13  -5  -1  238.85   19.85
 -13  -5   1  233.24   19.00
  14  -5   1   -0.49    2.86
 -14  -5  -1   -1.79    2.20
  14   5  -1    0.31    1.68
  14  -5   1    1.19    2.52
  14  -5  -1   -0.11    2.80
  14  -5  -1    1.72    3.15
  14   5   1   -0.67    1.96
 -14  -5   1   -2.83    2.21
  15  -5   1  112.58   13.90
 -15  -5  -1  115.30   13.28
  15  -5   1   99.00   13.90
  15   5  -1  109.88   12.34
  15  -5  -1  116.71   14.14
 -15  -5   1   91.38   11.94
  15   5   1   99.52   11.48
  15  -5  -1   84.72   12.93
 -16  -5  -1    4.96    2.76
  16   5  -1    8.32    3.74
  16  -5   1   11.52    5.84
  16  -5   1   12.99    5.45
  16   5   1    3.17    2.33
  16  -5  -1   11.97    6.41
  16  -5  -1    6.88    3.47
 -16  -5   1    5.66    3.73
   0  -6   1    5.33    2.37
  -1  -6  -1  156.47   11.03
   1  -6   1  152.18   13.79
  -1  -6   1  138.63    9.86
   1  -6  -1  161.21   10.59
   2   6  -1  902.36   30.05
  -2  -6  -1  914.53   30.55
   2  -6   1  962.91   26.82
   2  -6   1  941.26   36.63
   2  -6  -1  939.31   28.42
  -2  -6   1  930.30   29.73
   2  -6  -1  956.34   37.13
   3  -6   1  512.74   17.38
  -3  -6  -1  501.02   21.84
   3   6  -1  504.45   21.31
   3  -6   1  481.28   25.40
   3  -6  -1  506.49   19.36
   3   6   1  485.92   20.49
   3  -6  -1  509.75   26.41
  -3  -6   1  508.91   21.43
   4  -6   1    1.31    1.92
  -4  -6  -1    1.89    1.55
   4  -6   1    1.43    1.95
   4  -6   1    2.07    1.42
   4   6  -1    5.00    2.60
   4   6   1    0.69    1.34
   4  -6  -1    2.62    1.51
  -4  -6   1    2.81    1.89
   4  -6  -1    1.89    2.23
  -5  -6  -1  212.88   14.54
   5  -6   1  222.57   17.23
   5   6  -1  225.48   14.03
   5  -6   1  214.73    9.75
   5  -6   1  170.96   11.48
  -5  -6   1  217.61   14.27
   5  -6  -1  216.33   17.14
   5  -6  -1  217.14   10.69
   5  -6  -1  218.13   11.55
   5   6   1  218.09   13.36
   6  -6   1   23.68    7.49
   6   6  -1   16.93    4.38
  -6  -6  -1   11.97    3.92
   6  -6   1   22.97    3.03
  -6  -6   1   21.88    5.60
   6  -6  -1   23.44    3.17
   6   6   1   23.92    5.06
   6  -6  -1   18.19    5.49
   6  -6  -1   18.18    2.63
  -7  -6  -1   30.68    6.84
   7   6  -1   33.36    6.57
   7  -6   1   19.48    5.45
   7  -6  -1   41.89    9.29
   7   6   1   37.58    5.67
  -7  -6   1   27.31    6.23
   7  -6  -1   37.53    4.57
   8  -6   1    0.23    2.32
   8   6  -1    1.49    1.90
  -8  -6  -1   -1.41    1.95
   8  -6  -1    1.67    2.74
  -8  -6   1   -2.09    1.61
   8   6   1    1.86    1.43
   9  -6  -1    7.02    5.54
   9   6   1    6.09    2.54
  -9  -6   1    9.01    4.07
  10   6  -1    0.67    1.87
  10  -6   1   -2.12    1.93
 -10  -6  -1    2.43    2.00
 -10  -6   1   -3.04    2.24
  10  -6  -1    3.32    3.22
  11  -6   1    1.85    2.59
  11   6  -1   -0.57    2.15
  11  -6   1   -0.16    2.72
 -11  -6  -1   -0.57    2.37
 -11  -6   1   -0.39    1.71
  11   6   1   -1.42    1.82
  11  -6  -1   -2.69    2.23
  12  -6   1   22.30    7.13
  12   6  -1   27.43    6.99
  12  -6   1   31.98   10.41
 -12  -6  -1   22.39    6.71
  12   6   1   21.95    5.87
 -12  -6   1   23.64    7.27
  12  -6  -1   33.66    9.21
  13   6  -1  153.20   14.10
  13  -6   1  209.32   19.47
  13  -6   1  176.99   19.28
 -13  -6  -1  174.20   16.80
  13  -6  -1  187.36   17.92
 -13  -6   1  170.55   16.14
  13   6   1  156.05   13.53
 -14  -6  -1  132.47   14.51
  14  -6   1  166.47   16.57
  14   6  -1  148.27   13.98
  14  -6   1  131.15   17.03
 -14  -6   1  161.52   15.28
  14   6   1  147.61   13.26
  14  -6  -1  145.69   16.38
  14  -6  -1  163.09   17.81
   0  -7   1   16.78    3.50
   0  -7   1   19.94    6.43
   0  -7  -1   24.69    5.81
   1  -7   1   12.21    5.49
  -1  -7  -1    5.58    2.90
   1  -7   1    8.52    2.96
   1  -7  -1    5.85    3.02
  -1  -7   1    8.31    3.17
   2  -7   1   17.77    3.89
   2  -7   1   17.01    7.24
  -2  -7  -1   17.78    4.90
   2  -7  -1   20.33    4.61
  -2  -7   1   20.07    4.70
  -3  -7  -1  218.78   15.06
   3  -7   1  221.19   11.79
   3  -7  -1  215.14   12.97
  -3  -7   1  215.62   14.17
   3  -7  -1  272.20   21.62
  -4  -7  -1  110.28   10.99
   4  -7   1   95.38   12.28
   4  -7   1  100.22    7.41
   4   7  -1   90.55    9.68
   4  -7  -1   97.08   12.70
   4  -7  -1  122.70    9.52
  -4  -7   1  112.56   10.71
   5   7  -1   27.80    5.99
   5  -7   1   21.96    6.57
  -5  -7  -1   33.42    8.55
   5   7   1   32.37    7.17
  -5  -7   1   35.97    7.61
   5  -7  -1   33.71    4.48
   5  -7  -1   29.16    7.01
   6   7  -1  131.74   11.97
   6  -7   1  147.53   15.54
  -6  -7  -1  140.34   12.66
   6  -7   1  135.38    7.71
   6  -7  -1  140.08    9.69
   6  -7  -1  144.48   15.16
   6   7   1  142.41   11.86
  -6  -7   1  139.94   13.75
   7  -7   1   -1.79    1.84
  -7  -7  -1    4.17    3.03
   7   7  -1    1.55    2.16
   7  -7  -1    0.36    1.45
  -7  -7   1    1.30    2.20
   7   7   1    1.19    2.08
   7  -7  -1    0.32    2.61
   8   7  -1    9.73    3.64
   8  -7   1    8.47    4.67
  -8  -7  -1   13.22    5.78
   8   7   1   10.60    4.46
  -8  -7   1    2.50    2.66
   8  -7  -1    2.95    4.34
   9  -7   1    7.48    3.37
  -9  -7  -1    4.73    3.16
   9   7  -1    7.21    3.75
  -9  -7   1   17.71    5.76
   9   7   1    2.55    2.34
   9  -7  -1   12.66    5.07
 -10  -7  -1   10.60    3.47
  10   7  -1   12.87    3.79
  10  -7   1    2.72    4.28
  10  -7  -1    2.65    4.78
  10   7   1    7.82    3.38
 -10  -7   1    7.07    3.10
   0  -8  -1    0.67    2.30
   0  -8   1    4.64    2.15
   0  -8  -1   -1.61    2.15
   1  -8   1   -0.03    2.39
  -1  -8  -1    4.71    3.05
   1  -8   1    7.23    4.36
  -1  -8   1    1.28    2.26
  -1  -8   1    7.23    2.95
   1  -8  -1    0.44    2.18
   1  -8  -1   -1.48    2.31
   2  -8   1    0.95    2.01
   2  -8   1    0.23    3.17
  -2  -8  -1   -1.96    2.18
  -2  -8   1    3.36    2.02
   2  -8  -1    0.85    2.17
  -3  -8  -1   -1.62    2.19
   3  -8   1    0.18    2.26
   3  -8   1    3.73    3.32
   3  -8  -1   -4.92    2.07
   3  -8  -1    3.37    2.51
  -3  -8   1    0.05    2.60
  -4  -8  -1  110.95   11.74
   4  -8   1  109.61    8.61
   4  -8   1  115.94   13.37
   4  -8  -1  111.89   14.22
  -4  -8   1  105.67   11.04
   0   0  -2   41.36    3.55
   0   0   2   40.38    2.75
   0   0  -2   47.46    3.10
   0   0   2   44.83    2.66
   0   0  -2   46.08    1.91
   0   0  -2   43.38    2.79
   1   0   2  648.21   13.91
  -1   0   2  648.52   13.14
  -1   0  -2  611.49   16.66
  -1   0  -2  625.13   14.11
   1   0  -2  645.89   12.63
   1   0   2  641.08   12.59
  -1   0   2  631.61   15.08
  -1   0  -2  619.27   13.67
   1   0  -2  612.98   16.45
   1   0  -2  634.79   13.45
  -1   0  -2  646.76   15.36
  -1   0   2  644.99   16.90
   1   0   2  662.15   14.95
  -2   0   2  126.93    3.80
  -2   0   2  130.74    3.69
  -2   0   2  119.45    5.84
   2   0   2  126.63    4.84
   2   0  -2  124.86    3.99
  -2   0  -2  126.87    5.54
  -2   0  -2  120.95    5.93
   2   0   2  127.31    4.61
  -2   0  -2  126.04    4.73
   2   0  -2  117.46    3.71
  -2   0   2  131.17    6.64
   3   0   2 6778.14  149.07
  -3   0  -2 6488.22  149.15
  -4   0   2  559.55   16.92
   4   0  -2  562.18   11.09
  -4   0  -2  562.98   16.90
   4   0  -2  563.70   16.42
  -4   0   2  552.47   15.03
   4   0  -2  557.67   14.39
   4   0   2  553.36   15.55
   4   0   2  575.03   13.10
   4   0   2  568.94   16.73
  -4   0  -2  574.65   17.16
  -4   0  -2  565.31   13.21
   5   0  -2 2658.78   51.33
  -5   0   2 2724.72   52.93
   5   0   2 2764.67   48.64
   5   0  -2 2764.34   53.69
  -5   0  -2 2773.74   48.81
  -5   0   2 2678.02   54.24
   5   0   2 2691.01   54.35
  -5   0  -2 2620.11   54.86
  -5   0  -2 2612.89   54.89
  -6   0  -2    7.84    1.90
  -6   0  -2    8.07    2.66
  -6   0  -2   10.10    2.82
   6   0  -2    3.94    1.53
  -6   0   2    4.49    1.42
  -6   0   2    7.10    2.32
   6   0   2    9.82    2.94
   6   0   2    5.67    1.64
   6   0  -2    6.65    2.49
  -7   0  -2  749.07   18.62
   7   0  -2  761.68   21.70
  -7   0  -2  739.19   24.22
  -7   0   2  749.96   22.71
   7   0  -2  758.11   22.12
   7   0   2  758.95   23.13
  -7   0  -2  704.53   23.70
  -7   0   2  748.27   22.85
   7   0  -2  772.88   18.89
   7   0   2  719.55   23.00
  -8   0  -2    7.86    2.32
   8   0  -2    7.94    2.49
  -8   0   2   12.67    3.03
  -8   0  -2    9.78    2.26
   8   0   2   11.67    3.32
  -8   0  -2    9.88    3.08
   8   0  -2    7.35    2.31
   8   0   2    4.16    2.02
   8   0  -2   11.92    2.49
  -8   0   2    6.74    2.00
   9   0  -2    3.40    1.82
   9   0   2    3.62    2.29
   9   0   2    6.67    2.55
   9   0  -2   18.05    4.21
  -9   0   2    7.47    2.57
  -9   0  -2   10.66    2.41
 -10   0  -2   62.04    5.26
  10   0   2   53.27    6.36
  10   0  -2   61.87    4.85
  10   0   2   56.66    6.67
  10   0  -2   76.22    7.20
 -10   0   2   56.52    5.67
  11   0   2 2846.44   67.96
 -11   0  -2 2888.60   59.69
  11   0   2 2907.08   66.65
 -11   0   2 2778.77   63.21
  11   0  -2 3064.69   58.26
  11   0  -2 3006.46   65.49
  12   0  -2    3.28    1.15
  12   0   2    2.11    1.84
  12   0   2    3.22    2.35
 -12   0  -2    1.17    1.08
  12   0  -2    0.60    1.24
  13   0   2   82.31    8.38
 -13   0  -2   98.79    7.36
  13   0  -2   90.27    6.41
  13   0  -2   91.24    8.83
  13   0   2   97.80    9.66
 -14   0  -2    9.50    2.00
  14   0  -2   13.28    3.70
  14   0   2    4.26    2.16
  14   0   2   13.53    4.61
  14   0  -2    8.17    2.34
  15   0  -2  186.03   13.27
  15   0   2  175.02   13.30
  15   0   2  191.18   14.85
  15   0  -2  184.14    9.72
 -15   0  -2  184.66   11.18
  16   0  -2   -2.41    1.66
  16   0  -2    2.94    0.97
  16   0   2   -2.21    1.47
  16   0   2    0.24    1.35
 -16   0  -2    4.15    1.58
  16   0  -2   -0.29    1.57
  17   0   2   12.65    7.47
  17   0   2   17.53    4.82
  17   0  -2   14.97    6.17
 -17   0  -2   24.26    4.46
  17   0  -2   14.13    2.98
  17   0  -2   12.13    4.44
  18   0  -2   -0.16    1.65
  18   0  -2    4.93    3.74
  18   0   2   -1.04    1.67
 -18   0  -2    1.51    1.68
  18   0   2   -1.70    2.31
  18   0   2    0.61    2.12
  19   0  -2  707.65   30.66
  19   0   2  743.75   35.85
  19   0  -2  681.51   20.50
  19   0   2  782.33   34.07
 -19   0  -2  718.94   24.98
  19   0  -2  681.84   35.80
 -19   0   2  746.85   37.29
  20   0   2   21.80    5.36
  20   0  -2   22.31    6.93
 -20   0   2   38.21    7.53
  20   0   2   28.64    8.11
  20   0   2   18.37    5.41
  20   0  -2   25.36    5.69
   0  -1  -2    0.80    0.38
   0   1  -2    0.35    0.38
   0  -1  -2    0.31    0.61
   0   1   2   -0.21    0.26
   0  -1   2    1.01    0.68
   0  -1  -2    0.50    0.50
   0  -1   2    0.67    0.76
   0   1   2   -0.27    0.41
   0  -1   2    0.52    0.46
   0  -1   2   -0.27    0.26
   0   1  -2   -0.16    0.54
   1  -1   2 4577.25   92.13
   1   1  -2 4578.65   87.91
   1   1  -2 4915.23  116.25
  -1   1   2 4774.86  111.61
  -1  -1  -2 4694.74  113.20
  -1   1  -2 4632.94   95.80
   1   1   2 4394.96  109.53
   1  -1  -2 4774.32  112.96
   2  -1   2   48.48    3.54
   2  -1   2   47.17    2.13
   2  -1   2   47.02    2.71
   2   1  -2   43.64    2.90
  -2  -1  -2   46.00    2.46
   2   1  -2   43.05    4.24
  -2  -1  -2   53.20    3.61
  -2   1   2   46.30    3.51
  -2  -1  -2   43.40    3.31
   2  -1   2   44.19    3.79
   2  -1   2   42.09    4.32
  -2  -1  -2   42.28    2.77
   2  -1  -2   42.49    2.82
  -2   1  -2   41.75    3.44
  -2  -1   2   40.22    2.92
   2  -1  -2   38.65    3.94
   2   1   2   45.34    2.20
   2   1   2   44.02    3.30
   2  -1  -2   46.48    3.50
   2  -1  -2   42.51    3.13
   2   1   2   45.88    3.91
  -2   1  -2   44.59    3.75
  -2  -1   2   45.25    2.43
  -3  -1  -2   41.70    3.35
   3   1  -2   48.86    4.65
   3  -1   2   41.40    4.12
   3   1  -2   43.45    3.30
  -3  -1  -2   46.09    3.29
  -3   1   2   46.76    3.72
   3  -1  -2   40.60    3.97
   3   1   2   46.80    2.67
   3  -1  -2   46.02    3.65
   3  -1  -2   43.16    2.87
   3   1   2   47.49    3.47
  -3   1  -2   45.52    4.20
  -3  -1   2   49.03    2.59
   3   1   2   44.41    3.55
   3  -1  -2   46.31    3.49
  -3  -1   2   41.42    4.27
  -3   1  -2   45.84    3.73
   4  -1   2   24.78    3.55
  -4  -1  -2   19.24    2.52
   4   1  -2   20.02    2.51
   4   1  -2   22.92    3.39
  -4  -1  -2   21.02    2.50
  -4   1   2   17.85    2.48
   4  -1   2   24.97    4.85
  -4  -1  -2   20.95    2.39
  -4   1   2   21.14    2.65
  -4  -1   2   15.59    3.08
   4   1   2   18.32    2.46
   4   1   2   18.88    2.02
   4   1   2   22.60    2.46
   4   1   2   23.23    2.53
  -4   1  -2   20.65    3.86
  -4   1  -2   20.29    2.57
  -4  -1   2   20.41    1.94
   4  -1  -2   22.24    4.07
  -5   1   2   72.33    5.30
  -5  -1  -2  109.20    9.01
   5   1  -2   72.31    5.27
   5   1  -2   87.04    6.87
  -5   1   2   80.29    5.49
  -5  -1  -2   77.97    5.39
   5  -1   2   81.04    6.75
   5   1  -2   79.73    4.12
  -5  -1  -2   79.31    5.20
   5  -1   2   83.95    7.23
  -5   1   2   76.96    5.63
  -5  -1   2   66.75    6.17
   5   1   2   74.56    4.81
   5  -1  -2   75.61    5.68
   5  -1  -2   81.89    5.09
   5   1   2   74.41    4.88
   5   1   2   73.79    4.66
  -5   1  -2   75.66    5.11
  -5  -1   2   77.52    4.39
   5   1   2   83.40    5.49
  -5   1  -2   78.97    6.85
   6   1  -2   96.50    5.11
   6   1  -2   89.41    6.45
   6   1  -2   83.51    6.97
   6  -1   2   85.44    7.62
  -6   1   2   89.50    6.69
  -6  -1  -2   77.30    5.78
   6  -1   2   91.71    7.53
  -6  -1  -2   85.68    5.69
  -6   1   2   88.52    6.21
   6  -1  -2   89.61    6.96
   6   1   2   88.30    6.61
   6   1   2   85.31    5.51
  -6  -1   2   89.34    5.28
  -6  -1   2   91.43    7.24
   6   1   2   94.51    5.96
   6   1   2   86.27    6.04
  -6   1  -2   76.09    7.28
   6  -1  -2   84.56    5.36
  -7  -1  -2 1933.43   41.76
  -7  -1  -2 1900.12   43.20
   7   1  -2 1939.00   44.78
   7  -1   2 2010.66   47.28
  -7   1   2 1961.52   42.00
   7   1  -2 1992.95   39.95
  -7   1   2 1888.32   46.87
  -7   1   2 1893.35   45.35
  -7  -1  -2 1953.92   43.35
   7  -1   2 1965.73   48.53
   7   1  -2 1970.04   46.03
   7  -1  -2 1954.64   45.19
  -7  -1   2 1948.57   46.86
   7  -1  -2 1985.97   40.50
   7   1   2 1978.99   43.11
   7   1   2 1979.30   42.51
  -7   1  -2 1972.64   34.87
  -7  -1   2 1896.53   41.08
   7   1   2 2031.36   43.02
  -7   1  -2 1942.98   49.54
  -8   1   2   13.21    2.91
  -8  -1  -2    5.51    1.77
   8  -1   2    8.64    3.40
  -8   1   2    9.04    2.26
  -8   1   2    8.22    2.94
   8   1  -2   13.39    3.58
  -8  -1  -2    9.63    2.38
   8  -1   2   14.43    4.17
   8   1  -2   12.63    2.79
   8   1   2    9.68    2.81
  -8  -1   2   11.56    3.20
   8  -1  -2    9.94    3.25
  -8  -1   2   10.52    2.70
   8   1   2   13.33    3.23
   8  -1  -2   12.72    2.81
   8   1   2   10.81    3.07
  -8   1  -2   10.45    1.69
   9   1  -2 1085.32   28.29
  -9  -1  -2 1052.90   28.79
  -9   1   2 1070.13   27.77
   9  -1   2 1099.12   34.61
   9  -1   2 1126.33   33.58
  -9   1   2 1035.17   32.60
  -9   1   2 1073.56   32.42
   9  -1  -2 1113.80   31.85
   9   1   2 1105.95   31.65
   9   1   2 1051.85   29.99
  -9   1  -2 1048.20   22.97
   9   1   2 1070.20   30.30
  -9  -1   2 1067.81   30.02
  10   1  -2   87.33    9.00
  10   1  -2   86.36    6.98
 -10   1   2   90.46    6.41
  10  -1   2   80.40    8.31
  10  -1   2   87.65    8.94
 -10  -1  -2   90.15    7.28
  10   1   2   77.07    7.86
  10  -1  -2   85.61    7.87
 -10   1  -2   87.60    5.24
  10   1   2   89.63    7.94
  10  -1  -2   77.38    7.22
  10   1   2   88.84    7.76
 -11  -1  -2  207.02   11.76
  11  -1   2  213.05   14.29
  11  -1   2  208.03   16.58
  11   1  -2  184.01   21.33
  11   1  -2  210.89    7.31
  11   1  -2  198.71   11.86
 -11   1   2  213.17   10.60
  11   1   2  214.04   13.85
 -11   1  -2  210.27    8.80
  11  -1  -2  236.77   12.58
  11   1   2  201.84   13.23
  11   1   2  211.67   12.63
  11  -1  -2  221.59   13.13
 -12  -1  -2   36.41    5.01
  12  -1   2   43.08    6.56
  12   1  -2   25.84    5.06
 -12   1   2   38.28    4.15
  12  -1   2   36.28    7.13
  12   1  -2   28.35    7.08
  12   1   2   33.23    6.27
  12  -1  -2   42.01    5.77
  12   1   2   39.62    7.32
  12  -1  -2   33.42    4.65
  12   1   2   45.79    9.64
  13   1  -2  331.27   21.05
  13   1  -2  279.91   15.82
 -13  -1  -2  281.15   15.16
 -13   1   2  311.33   13.45
  13  -1   2  326.41   18.43
  13   1  -2  290.27   10.07
  13  -1   2  312.96   18.21
  13   1   2  298.88   17.43
  13  -1  -2  327.96   15.07
  13   1   2  327.14   17.10
 -13   1  -2  304.92   12.08
  13   1   2  321.97   19.06
 -13   1  -2  301.22   12.18
  13  -1  -2  332.21   17.23
  14   1  -2   55.46    6.78
  14   1  -2   61.35    8.96
  14  -1   2   62.68    8.20
  14   1  -2   59.31    4.02
  14  -1   2   63.41    7.60
  14  -1  -2   54.91    5.83
  14   1   2   51.45    7.64
  14   1   2   56.23    8.08
  14  -1  -2   55.76    7.20
 -14   1  -2   60.02    5.10
  14   1   2   54.68    6.80
  15  -1   2   31.42    6.94
  15   1  -2   19.13    4.35
  15   1  -2   13.19    5.45
 -15  -1  -2   20.34    4.86
  15  -1   2    9.56    3.80
  15   1   2   19.95    5.94
 -15   1  -2   20.74    2.24
  15   1   2   13.39    4.80
  15  -1  -2   13.41    4.47
  15  -1  -2   24.35    3.67
  15   1   2   15.69    4.88
  16  -1   2   15.07    5.03
  16   1  -2   14.70    5.65
  16   1  -2   11.18    4.21
  16  -1   2   13.45    4.61
  16   1  -2   19.83    2.71
 -16  -1  -2   13.81    3.13
  16   1   2    6.60    3.68
  16   1   2   22.85    5.12
  16  -1  -2   19.84    5.66
  16  -1  -2   19.43    4.22
 -16   1  -2   11.42    2.28
  16   1   2   11.86    4.67
  17  -1   2  529.98   25.73
  17   1  -2  546.81   26.04
 -17  -1  -2  543.45   23.47
  17  -1  -2  550.10   25.56
  17  -1  -2  542.33   20.62
 -17   1  -2  522.19   17.59
 -17  -1   2  547.95   27.36
  17   1   2  578.62   29.92
  17   1   2  523.89   24.64
  18  -1   2    6.02    3.28
 -18  -1  -2    7.46    2.97
  18   1  -2    1.82    2.98
  18  -1   2   11.45    5.05
  18   1   2    5.35    4.46
  18   1   2    8.87    2.90
  18  -1  -2    9.00    2.67
  18  -1  -2    3.49    4.22
  18   1   2    8.81    4.29
 -19  -1  -2    8.20    3.58
  19   1  -2   11.16    4.16
  19  -1   2    6.51    3.74
  19   1  -2    3.34    4.23
  19  -1   2    8.88    4.67
 -19  -1   2    5.20    3.21
 -19   1  -2   18.91    3.27
  19   1   2    5.77    3.39
  19   1   2   11.13    4.27
  19   1   2    7.73    3.08
  19  -1  -2    9.29    4.45
 -20   1   2    9.16    2.99
  20   1  -2    0.09    3.04
  20  -1   2    4.13    2.37
  20   1  -2    4.48    2.73
  20  -1   2    1.49    1.55
  20   1   2    6.33    3.09
  20  -1  -2    4.59    2.31
  20  -1  -2    6.60    2.57
  20   1   2   12.41    3.70
 -20  -1   2   -0.05    2.19
   0  -2  -2  531.78   12.88
   0   2  -2  515.24   17.41
   0   2   2  516.80   14.40
   0  -2   2  492.29   15.97
   0  -2   2  523.62   13.83
   0   2   2  515.74   15.08
   0   2  -2  517.92   13.75
   0  -2  -2  530.50   14.57
  -1  -2  -2 2454.95   43.75
  -1  -2  -2 2369.55   46.05
   1  -2   2 2391.44   45.00
   1  -2   2 2340.11   47.42
  -1  -2  -2 2493.24   47.49
   1   2  -2 2259.29   55.65
  -1   2   2 2407.99   47.12
   1  -2   2 2463.77   47.88
  -1   2  -2 2351.51   49.38
   1   2   2 2403.89   46.17
  -1  -2   2 2468.61   45.69
   1  -2  -2 2377.74   45.89
   1  -2  -2 2469.08   46.96
   1   2   2 2398.01   47.41
  -1  -2   2 2416.59   50.44
   1   2   2 2418.77   43.75
  -1   2  -2 2438.04   45.28
  -2  -2  -2   23.22    2.20
   2  -2   2   24.52    1.89
   2   2  -2   25.61    3.88
   2  -2   2   26.26    2.83
  -2  -2  -2   28.01    3.19
  -2   2   2   25.35    2.90
   2   2  -2   23.42    2.55
   2  -2   2   21.98    2.30
   2  -2   2   23.13    3.13
  -2  -2  -2   19.35    2.41
  -2  -2   2   24.49    2.63
   2  -2  -2   23.95    2.61
   2   2   2   28.03    2.39
   2  -2  -2   27.01    2.96
   2   2   2   29.19    3.15
  -2  -2   2   23.25    3.37
   2  -2  -2   25.05    2.34
   2   2   2   20.91    2.57
  -2   2  -2   22.11    3.03
  -3  -2  -2 1816.24   35.03
   3   2  -2 1760.23   36.23
  -3  -2  -2 1776.04   35.70
  -3  -2  -2 1815.22   38.15
   3  -2   2 1818.49   35.79
   3   2  -2 1804.42   43.30
   3  -2   2 1805.87   39.87
  -3   2   2 1760.19   37.26
   3  -2   2 1816.16   35.92
  -3  -2  -2 1793.86   36.93
   3  -2  -2 1802.30   36.97
   3   2   2 1774.01   37.92
   3   2   2 1798.03   34.43
  -3  -2   2 1792.48   37.01
   3  -2  -2 1782.39   39.10
  -3   2  -2 1760.28   37.83
  -3  -2   2 1766.72   42.55
   3  -2  -2 1792.69   36.23
   3   2   2 1712.68   36.59
  -4  -2  -2   42.57    4.25
  -4  -2  -2   47.24    3.77
  -4  -2  -2   54.07    4.31
   4  -2   2   46.59    3.83
  -4   2   2   46.84    4.21
  -4  -2  -2   51.45    3.84
   4  -2   2   52.31    6.55
   4  -2   2   51.00    5.23
   4   2  -2   46.01    4.05
   4   2  -2   50.36    5.76
  -4   2  -2   48.20    3.91
  -4  -2   2   48.06    3.22
   4  -2  -2   49.96    4.22
   4   2   2   51.88    4.31
   4   2   2   45.86    3.48
   4  -2  -2   49.44    4.74
  -4   2  -2   53.60    5.30
  -4  -2   2   50.04    2.54
  -4  -2   2   45.39    5.40
   4  -2  -2   49.51    3.86
  -4  -2   2   47.07    4.22
  -5   2   2  978.33   25.16
  -5  -2  -2 1016.04   26.15
   5  -2   2 1005.72   28.91
   5   2  -2 1033.25   30.78
  -5  -2  -2  977.26   24.45
  -5  -2  -2  961.73   23.82
   5  -2   2  979.78   32.77
  -5  -2   2  986.62   22.01
  -5   2  -2  968.32   32.18
   5  -2  -2  959.12   26.39
  -5  -2   2 1004.90   18.16
   5   2   2  970.28   22.82
   5   2   2 1001.75   25.63
   5   2   2  948.97   24.26
  -5   2  -2 1012.91   23.02
   5  -2  -2  980.58   24.36
  -5  -2   2  966.55   25.50
  -5  -2   2  925.44   29.66
   6  -2   2  150.06   10.48
  -6  -2  -2  150.24    7.99
   6  -2   2  180.13   12.88
  -6  -2  -2  163.07    9.04
  -6  -2  -2  145.60    7.99
   6   2  -2  149.03    8.48
   6   2   2  159.37    8.37
  -6  -2   2  156.88    7.14
  -6   2  -2  153.88    6.70
   6  -2  -2  152.47    9.49
   6   2   2  151.96    7.61
   6   2   2  149.16    8.55
  -6   2  -2  164.89   10.87
  -6  -2   2  169.59   11.47
   7   2  -2 1384.86   34.65
  -7  -2  -2 1360.25   33.14
  -7   2   2 1329.77   33.71
   7  -2   2 1403.91   42.24
  -7  -2  -2 1407.71   34.87
   7  -2   2 1369.60   39.13
   7   2   2 1368.90   36.95
   7  -2  -2 1374.37   36.68
   7  -2  -2 1446.55   33.90
   7   2   2 1402.74   33.34
  -7   2  -2 1415.58   28.63
  -7  -2   2 1392.91   34.37
   7   2   2 1423.95   32.53
   8  -2   2   59.30    7.61
  -8  -2  -2   72.52    6.67
  -8   2   2   65.91    5.87
   8  -2   2   72.06    7.98
   8   2  -2   72.16    6.67
   8   2   2   68.87    5.88
   8   2   2   76.20    6.40
   8  -2  -2   78.91    7.73
  -8  -2   2   66.76    5.20
   9   2  -2 2927.82   64.59
  -9  -2  -2 2854.52   63.18
   9  -2   2 2958.37   71.47
   9  -2   2 3007.20   69.28
   9  -2  -2 2849.71   66.34
   9   2   2 2917.72   61.41
   9   2   2 2923.28   61.51
 -10  -2  -2    6.93    2.41
  10  -2   2   11.04    4.39
  10  -2   2    8.37    3.54
  10  -2  -2    5.82    2.79
  10   2   2   13.57    3.40
  10   2   2   11.44    3.28
  11   2  -2  204.16   14.10
  11  -2   2  235.11   15.30
  11  -2   2  225.30   15.88
 -11  -2  -2  219.14   13.31
  11   2   2  220.48   13.23
  11   2   2  209.00   12.80
  11   2   2  218.14   12.65
  11  -2  -2  215.41   14.33
 -12  -2  -2    0.60    1.30
  12   2  -2    0.97    1.32
  12  -2   2    0.47    0.89
  12  -2   2    0.53    1.52
  12   2   2    0.28    0.99
  12   2   2    0.01    0.79
  12  -2  -2    0.38    1.13
  12  -2  -2    2.99    1.72
  12   2   2    1.61    0.72
  13  -2   2  886.15   33.37
 -13  -2  -2  862.55   30.80
  13  -2   2  874.47   34.40
  13   2  -2  870.34   34.59
  13   2   2  861.69   29.96
  13  -2  -2  877.79   31.79
  13  -2  -2  879.09   31.99
  13   2   2  888.09   32.14
  13   2   2  865.38   31.60
  14   2  -2    8.01    3.30
  14  -2   2   22.79    6.42
 -14  -2  -2   22.30    4.80
  14  -2   2   23.83    6.97
  14   2   2    9.20    3.76
  14  -2  -2   12.91    3.79
 -14  -2   2   21.44    6.07
  14   2   2   14.34    4.11
  14   2   2   16.75    5.42
  14  -2  -2   24.71    6.53
  15  -2   2  398.82   22.29
  15   2  -2  425.32   25.49
  15  -2   2  409.04   22.93
 -15  -2  -2  380.97   20.26
  15   2   2  388.30   20.02
  15  -2  -2  421.66   21.81
 -15  -2   2  413.91   23.95
  15  -2  -2  399.75   19.81
  15   2   2  407.45   22.88
  16  -2   2   10.72    4.45
  16  -2   2    3.51    2.07
 -16  -2  -2    6.45    2.99
  16   2  -2    9.36    4.82
  16  -2  -2   18.67    4.19
  16  -2  -2    5.56    3.36
  16   2   2   11.03    3.24
  16   2   2    6.13    4.09
 -16  -2   2    6.32    3.83
  17  -2   2   16.96    5.04
 -17  -2  -2   22.98    5.66
  17  -2   2   11.00    4.42
  17   2  -2   10.38    4.57
  17   2   2   10.72    4.46
  17   2   2   19.85    6.08
  17  -2  -2   11.94    4.20
  18  -2   2    1.56    2.56
  18   2  -2    5.34    4.86
  18  -2   2    5.31    3.24
 -18  -2  -2    2.28    2.91
 -18  -2   2    1.34    2.33
  18   2   2    3.13    2.76
  18   2   2    2.87    3.41
  18  -2  -2    3.14    2.70
  18  -2  -2    8.76    2.49
 -19  -2  -2   15.95    5.03
  19  -2   2   15.54    5.32
  19  -2   2   21.27    5.42
  19   2  -2   15.06    5.12
  19  -2  -2   15.60    4.72
  19  -2  -2   24.25    4.97
  19   2   2   12.35    5.56
 -19  -2   2    8.24    4.60
   0   3   2   -0.58    0.46
   0  -3  -2    1.25    0.42
   0  -3   2    4.68    1.87
   0  -3  -2    0.32    0.62
   0  -3   2   -0.05    0.56
   0  -3  -2    0.26    0.70
   0   3  -2   -0.46    0.29
   0   3  -2    0.07    0.75
   1  -3   2 2594.87   47.91
   1  -3   2 2526.27   52.37
   1  -3   2 2527.87   50.21
  -1  -3  -2 2600.34   49.07
   1  -3   2 2580.73   54.67
  -1   3   2 2510.53   52.09
  -1  -3  -2 2563.00   50.98
  -1  -3  -2 2530.52   52.06
   1   3  -2 2538.16   50.08
  -1  -3   2 2561.85   51.08
   1   3   2 2456.15   52.16
   1  -3  -2 2500.58   50.68
   1  -3  -2 2578.77   49.22
  -1  -3   2 2426.24   59.53
  -1  -3   2 2588.22   50.72
   1  -3  -2 2528.38   50.98
  -1   3  -2 2540.16   55.10
   1   3   2 2607.30   48.99
   2   3  -2   23.83    3.04
  -2   3   2   28.32    3.24
   2  -3   2   21.84    2.85
  -2  -3  -2   29.56    3.76
   2  -3   2   19.43    3.71
   2  -3   2   25.57    3.09
   2  -3   2   26.93    2.76
  -2  -3  -2   27.54    3.11
  -2  -3  -2   26.45    2.93
   2   3   2   17.37    3.45
  -2  -3   2   28.38    4.38
  -2  -3   2   25.37    3.13
   2  -3  -2   23.23    3.08
   2  -3  -2   26.25    3.11
  -2  -3   2   28.84    3.70
   2   3   2   24.52    2.81
  -3  -3  -2   21.74    2.97
   3  -3   2   15.39    3.15
   3   3  -2   22.44    3.00
   3  -3   2   26.51    2.08
  -3   3   2   26.50    3.16
  -3  -3  -2   19.35    3.68
  -3  -3  -2   24.82    3.08
   3  -3   2   18.91    2.52
   3  -3   2   26.70    3.14
   3  -3  -2   24.02    2.89
  -3  -3   2   17.60    3.77
  -3   3  -2   23.08    3.24
   3  -3  -2   22.80    2.92
   3  -3  -2   27.55    3.33
   3  -3  -2   18.35    3.93
   3   3   2   23.72    3.15
  -3  -3   2   26.77    3.30
   3   3   2   26.10    2.92
  -3  -3   2   14.21    2.85
   4  -3   2    7.33    2.33
   4  -3   2   15.25    3.36
  -4   3   2   12.56    2.58
   4  -3   2   12.39    2.84
  -4  -3  -2    8.80    2.60
  -4  -3  -2    8.40    2.01
   4   3  -2    6.47    1.94
   4  -3   2   11.15    1.08
  -4  -3   2   10.99    1.57
  -4  -3   2    8.98    2.56
  -4   3  -2   12.41    2.69
   4  -3  -2    8.05    2.03
   4  -3  -2   11.41    2.61
   4   3   2    6.82    1.70
   4   3   2   11.24    2.62
   4  -3  -2   10.15    3.06
   5  -3   2   35.23    5.07
   5  -3   2   34.39    2.95
  -5  -3  -2   32.32    3.67
   5   3  -2   37.15    4.12
  -5  -3  -2   26.68    4.64
  -5   3   2   29.88    3.90
   5   3   2   35.76    3.65
   5  -3  -2   32.18    3.22
   5  -3  -2   31.08    4.55
   5  -3  -2   34.89    3.83
   5   3   2   36.42    4.09
  -5  -3   2   31.48    3.30
  -5  -3   2   39.62    5.15
  -6  -3  -2   44.78    5.38
  -6  -3  -2   50.50    4.80
   6  -3   2   44.55    5.97
  -6   3   2   54.32    4.93
   6   3  -2   50.16    5.16
   6  -3  -2   61.12    6.42
   6   3   2   50.13    4.57
  -6  -3   2   51.65    3.20
   6   3   2   51.29    4.94
  -6  -3   2   50.43    4.26
   6  -3  -2   49.21    4.68
   6  -3  -2   66.75    4.39
  -6  -3   2   61.43    6.81
   7  -3   2 1217.37   37.65
   7  -3   2 1286.21   43.12
  -7  -3  -2 1228.80   34.44
  -7   3   2 1151.58   32.11
   7   3  -2 1221.12   32.71
  -7  -3   2 1240.13   24.64
   7  -3  -2 1277.09   36.54
   7  -3  -2 1261.84   26.22
   7   3   2 1238.25   31.57
   7   3   2 1257.26   30.78
  -7  -3   2 1236.20   36.85
  -8  -3  -2    5.36    2.11
   8   3  -2    8.15    2.46
   8  -3   2    5.99    3.65
   8  -3   2   10.22    3.46
   8  -3  -2    3.49    2.16
  -8  -3   2    6.87    1.43
   8   3   2    5.89    2.02
   8  -3  -2    7.53    1.63
   8   3   2    5.47    2.07
   9   3  -2  654.38   23.71
   9  -3   2  692.12   28.61
  -9  -3  -2  661.53   25.68
   9  -3   2  682.85   30.68
  -9  -3   2  662.25   27.21
   9   3   2  656.90   21.99
   9  -3  -2  660.17   26.59
   9   3   2  684.98   22.60
  -9  -3   2  671.94   15.89
 -10  -3  -2   57.47    7.08
  10  -3   2   59.25    8.64
  10  -3   2   57.30    8.17
  10   3  -2   49.78    6.39
 -10  -3   2   50.66    3.61
 -10  -3   2   52.78    9.39
  10   3   2   43.60    5.52
  10   3   2   53.10    7.59
  10  -3  -2   61.21    8.09
 -11  -3  -2  160.20   12.33
  11   3  -2  154.41   11.93
  11  -3   2  149.19   13.42
  11  -3   2  168.61   14.75
  11   3   2  165.02   11.01
  11   3   2  150.75   10.74
  11  -3  -2  151.71   12.71
 -11  -3   2  167.58   13.76
 -12  -3  -2   16.59    5.06
  12   3  -2   25.36    6.10
  12  -3   2   19.33    5.82
  12  -3   2   23.04    6.91
  12   3   2   20.93    5.02
  12   3   2   18.15    4.55
  12  -3  -2   22.32    5.43
 -12  -3   2   26.13    6.50
  13   3  -2  231.18   16.54
 -13  -3  -2  214.42   15.14
  13  -3   2  209.86   16.47
  13  -3   2  211.61   16.94
  13   3   2  224.14   14.68
  13  -3  -2  212.41   15.85
  13  -3  -2  233.95   17.26
 -13  -3   2  217.72   17.09
  13   3   2  229.95   14.14
  14  -3   2   42.43    8.01
  14  -3   2   42.14    8.81
  14   3  -2   37.16    8.51
 -14  -3  -2   44.47    8.16
  14  -3  -2   44.15    9.00
 -14  -3   2   36.41    7.63
  14   3   2   27.30    5.89
  14  -3  -2   39.11    9.08
  14   3   2   37.58    6.88
  15   3  -2   19.51    6.33
  15  -3   2   13.09    5.10
  15  -3   2   18.50    6.52
 -15  -3  -2   10.47    4.21
  15   3   2   17.45    5.36
  15  -3  -2   12.92    4.01
  15   3   2   12.78    3.83
 -15  -3   2    9.83    4.11
  15  -3  -2    7.56    3.67
  16  -3   2   10.63    4.26
 -16  -3  -2    5.35    2.66
  16   3  -2    8.43    5.10
  16   3   2   13.27    5.32
  16  -3  -2    5.84    4.05
  16  -3  -2    5.69    4.12
 -16  -3   2    6.37    2.89
  16   3   2   13.60    4.25
  17   3  -2  366.05   25.34
  17  -3   2  374.66   23.61
 -17  -3  -2  398.99   22.80
  17  -3   2  362.91   23.05
  17   3   2  391.70   23.93
  17  -3  -2  386.57   21.33
  17  -3  -2  397.13   23.18
 -17  -3   2  421.94   26.15
  17   3   2  381.20   20.13
 -18  -3  -2    5.08    1.77
  18  -3   2    3.15    4.25
  18  -3   2    6.28    3.31
  18   3  -2    4.78    3.96
  18   3   2    4.07    2.17
  18  -3  -2    4.52    3.38
 -18  -3   2   -0.03    3.77
  18  -3  -2    7.40    2.26
  18   3   2    2.86    3.80
   0  -4  -2   11.25    2.71
   0   4  -2    8.62    2.35
   0  -4   2   10.07    2.34
   0  -4   2   18.62    2.79
   1  -4   2  267.36   14.54
   1   4  -2  259.39   11.75
   1  -4   2  265.36   10.27
   1  -4   2  250.41   12.80
  -1  -4  -2  272.66   12.80
   1  -4  -2  255.61   11.93
   1   4   2  264.50   11.32
  -1  -4   2  261.23   11.66
   2  -4   2   42.46    5.67
   2  -4   2   39.67    3.53
  -2  -4  -2   45.91    5.25
   2   4  -2   39.98    4.41
   2   4   2   37.36    4.11
  -2  -4   2   34.75    4.44
   2  -4  -2   40.17    4.58
   3   4  -2 2491.51   53.53
   3  -4   2 2504.74   52.11
  -3  -4  -2 2496.08   55.44
   3  -4   2 2560.25   47.08
   3  -4   2 2649.77   60.67
  -3  -4   2 2485.86   49.27
   3  -4  -2 2526.58   59.79
  -3  -4   2 2525.68   55.47
   3   4   2 2480.17   51.68
   3  -4  -2 2537.67   52.97
   4  -4   2  219.08    8.66
  -4  -4  -2  213.66   12.01
   4  -4   2  202.36   13.24
   4  -4   2  202.39    9.13
   4   4  -2  194.77   10.67
  -4  -4   2  198.08    8.43
   4  -4  -2  206.05   10.40
   4  -4  -2  202.11   13.21
  -4  -4   2  200.70   11.89
   4   4   2  197.89    9.92
   5  -4   2 1038.51   33.87
   5  -4   2 1018.83   23.80
  -5  -4   2  956.03   30.25
  -5  -4   2 1011.98   31.42
   5  -4  -2 1029.35   27.24
   5  -4  -2 1013.42   33.01
   5   4   2  991.66   26.76
   6   4  -2    5.77    2.56
  -6  -4  -2    5.99    2.77
   6   4   2    4.57    2.19
   6   4   2    1.53    1.12
   6  -4  -2    2.44    0.98
   6  -4  -2    1.65    1.09
  -6  -4   2    3.38    1.33
  -7  -4  -2  301.09   16.20
   7   4  -2  312.94   15.13
   7  -4   2  320.17   18.53
   7   4   2  341.39   17.59
  -7  -4   2  314.33   17.38
   7  -4  -2  305.00   17.25
   7   4   2  303.74   13.66
   7  -4  -2  294.24   13.08
  -7  -4   2  298.85   10.34
   8   4  -2    0.86    1.04
  -8  -4  -2    1.85    1.66
   8  -4   2    5.62    3.01
   8  -4   2    2.49    2.33
  -8  -4   2    2.04    2.15
   8   4   2    2.42    1.81
  -8  -4   2    2.28    0.88
   8  -4  -2    0.62    1.84
   8   4   2    1.68    1.25
   9   4  -2    3.09    1.48
   9  -4   2    4.68    3.37
   9  -4   2    5.57    3.16
  -9  -4  -2    7.92    3.13
   9  -4  -2    5.42    2.52
  -9  -4   2    6.73    1.82
  -9  -4   2    7.49    3.34
   9   4   2    4.15    2.23
   9   4   2    6.58    2.54
 -10  -4  -2   29.06    6.52
  10   4  -2   29.47    6.34
  10  -4   2   26.14    6.85
  10  -4   2   32.04    9.05
 -10  -4   2   19.89    2.46
 -10  -4   2   20.97    5.29
  10   4   2   27.31    5.42
  10   4   2   30.58    5.67
  10  -4  -2   29.49    7.20
  11  -4   2 1295.62   46.35
 -11  -4  -2 1282.31   42.29
  11   4  -2 1286.78   39.86
  11  -4   2 1304.65   48.98
 -11  -4   2 1238.59   43.89
  11   4   2 1271.36   37.06
  11  -4  -2 1398.80   46.04
  11   4   2 1302.06   37.70
 -11  -4   2 1223.25   27.99
  12  -4   2   -0.38    1.90
  12   4  -2    0.39    1.41
 -12  -4  -2    0.92    1.67
  12  -4   2    0.39    2.51
  12   4   2   -1.15    1.05
  12  -4  -2    0.27    2.38
 -12  -4   2    1.49    1.59
  12   4   2    1.90    1.52
  13  -4   2   27.29    7.01
  13  -4   2   54.50   10.40
  13   4  -2   50.92    9.35
 -13  -4  -2   28.83    6.80
 -13  -4   2   36.94    8.35
  13   4   2   44.90    6.64
  13  -4  -2   47.19    9.73
  13   4   2   46.64    5.90
  14  -4   2    1.40    3.32
 -14  -4  -2    3.26    2.12
  14  -4  -2    6.54    4.03
  14   4   2    0.88    2.26
  14   4   2    6.70    2.91
  14  -4  -2    5.55    3.24
  15  -4   2  131.38   14.00
  15   4  -2  114.93   12.85
  15  -4   2  108.20   13.14
 -15  -4  -2  120.87   12.46
  15  -4  -2  116.13   12.50
  15  -4  -2  115.82   13.63
 -15  -4   2  124.31   13.88
  15   4   2  115.30   10.51
  16  -4   2   -0.93    2.21
  16   4  -2   -0.82    2.63
  16  -4   2    2.08    2.97
 -16  -4   2    3.45    3.31
  16   4   2    1.06    1.65
  16  -4  -2    3.12    2.77
  16   4   2   -2.61    2.20
  17   4  -2    4.82    3.90
  17  -4   2    3.86    2.62
 -17  -4  -2    3.04    2.43
  17  -4   2    3.24    3.76
  17   4   2    5.48    3.21
  17  -4  -2   10.96    3.89
 -17  -4   2    0.92    2.65
  17   4   2    8.91    2.59
  17  -4  -2   -1.75    2.15
   0  -5   2   -1.25    0.62
   0  -5  -2    1.05    0.75
   1  -5   2 1109.58   28.15
   1   5  -2 1091.17   31.35
   1  -5   2 1191.79   37.90
  -1  -5  -2 1092.31   32.32
  -1  -5   2 1135.64   30.53
   1  -5  -2 1123.51   31.41
  -2  -5  -2    8.79    2.87
   2  -5   2    9.20    3.77
   2   5  -2   10.40    2.94
   2  -5   2   11.00    2.54
   2   5   2    7.43    2.33
   2  -5  -2    6.62    3.67
  -2  -5   2   11.45    3.22
   3  -5   2   11.42    2.41
   3  -5   2   10.90    4.67
   3  -5   2    6.80    2.33
   3   5  -2    3.85    1.66
  -3  -5  -2    9.47    3.39
  -3  -5   2    8.18    3.34
   3  -5  -2    6.23    3.04
   3   5   2    8.49    2.43
   3  -5  -2    7.98    3.39
   4  -5   2    4.34    2.71
   4  -5   2    4.94    1.52
   4  -5   2    3.86    1.97
   4   5  -2    4.08    2.13
  -4  -5  -2    1.23    1.60
   4  -5  -2    2.30    1.90
   4  -5  -2    2.40    1.81
  -4  -5   2    4.81    2.60
   4   5   2    2.84    1.35
  -5  -5  -2    3.59    2.26
   5   5  -2    2.01    1.41
   5  -5   2    0.71    1.01
   5  -5   2    5.12    1.81
   5  -5   2    3.22    2.40
   5  -5  -2    2.37    1.70
   5   5   2    2.49    1.59
  -5  -5   2    4.09    1.89
   5  -5  -2    0.77    1.87
  -6  -5  -2   28.05    5.83
   6   5  -2   12.29    3.18
   6  -5   2   16.87    4.97
   6  -5  -2   19.11    2.91
   6   5   2   23.61    4.70
   6  -5  -2   21.19    5.94
  -6  -5   2   20.91    5.55
   6  -5  -2   21.57    5.11
   7  -5   2  579.45   27.97
   7   5  -2  558.33   22.68
  -7  -5  -2  574.49   24.87
   7   5   2  575.33   21.48
   7  -5  -2  614.41   18.65
  -7  -5   2  553.00   24.81
   7  -5  -2  561.73   15.26
   7  -5  -2  576.73   26.90
   8  -5   2   -2.31    2.21
   8   5  -2    0.79    1.39
  -8  -5  -2    0.18    1.60
   8  -5  -2   -0.35    2.32
   8   5   2    1.31    1.73
  -8  -5   2    2.26    2.32
  -9  -5  -2  305.78   18.89
   9   5  -2  314.38   17.37
   9  -5   2  313.30   23.93
   9  -5   2  348.18   22.40
   9  -5  -2  337.71   21.02
   9   5   2  320.82   16.24
  -9  -5   2  353.61   20.72
  10  -5   2   14.24    6.46
  10  -5   2   29.46    7.73
  10   5  -2   18.57    4.47
 -10  -5  -2   23.34    5.69
  10  -5  -2   25.71    6.87
 -10  -5   2   20.33    5.32
  10   5   2   18.13    4.78
 -11  -5  -2   95.90   11.19
  11  -5   2   93.90   13.29
  11   5  -2   81.54    9.41
  11  -5   2  100.50   12.69
  11   5   2   69.83    7.90
 -11  -5   2   84.45   10.66
  11  -5  -2   81.63   10.94
  12  -5   2   11.53    9.72
  12   5  -2   11.25    5.93
  12   5   2    6.71    3.23
 -12  -5   2    5.08    6.01
  12  -5  -2    8.95    4.96
  13  -5   2  124.38   14.67
 -13  -5  -2  120.83   13.01
  13   5  -2  122.73   12.32
  13  -5   2  125.07   15.44
  13  -5  -2  128.41   14.40
 -13  -5   2  117.59   13.60
  14   5  -2   14.89    4.72
  14  -5   2    5.35    4.51
  14  -5   2   20.60    6.99
 -14  -5  -2   16.51    4.45
  14  -5  -2   13.09    4.66
  14   5   2   22.52    6.36
 -14  -5   2   15.75    5.45
  15   5  -2    6.46    3.10
 -15  -5  -2   -0.45    4.22
  15  -5   2    7.18    3.84
  15  -5   2    4.24    3.44
  15  -5  -2    5.70    3.50
  15  -5  -2   13.67    4.02
  15   5   2    5.84    3.67
 -15  -5   2    2.14    3.27
   0  -6   2   90.81    7.28
   0  -6   2   78.24    9.92
   0  -6  -2   85.05    8.17
  -1  -6  -2  365.18   17.88
   1  -6   2  378.25   15.10
   1  -6   2  378.44   21.99
  -1  -6   2  388.41   16.86
   1  -6  -2  362.19   17.17
   2  -6   2    3.04    1.51
   2   6  -2    3.05    1.96
  -2  -6  -2    1.68    1.96
   2  -6   2    0.22    1.95
   2  -6  -2    3.92    2.59
  -2  -6   2    3.99    2.24
   2  -6  -2    0.52    2.02
  -3  -6  -2  356.14   18.42
   3   6  -2  365.99   18.08
   3  -6   2  370.22   13.68
   3  -6   2  367.09   22.17
  -3  -6   2  354.64   17.56
   3  -6  -2  343.07   16.63
   3  -6  -2  390.73   22.89
   4  -6   2    4.60    2.92
   4   6  -2    8.35    3.24
   4  -6   2    7.20    1.73
  -4  -6  -2    5.52    2.77
  -4  -6   2    9.52    3.79
   4  -6  -2    4.63    2.42
   4   6   2   10.14    2.75
   4  -6  -2    4.86    3.26
  -5  -6  -2  246.34   15.76
   5   6  -2  245.88   14.93
   5  -6   2  244.35   18.29
   5  -6   2  205.74   11.20
   5  -6   2  245.10    9.35
   5   6   2  231.28   13.70
   5  -6  -2  241.92   18.14
   5  -6  -2  242.86   13.33
  -5  -6   2  262.88   16.04
   6   6  -2   16.55    4.47
   6  -6   2   27.61    4.26
  -6  -6  -2   33.61    7.44
   6  -6   2   27.79    7.28
   6  -6  -2   28.24    5.10
   6  -6  -2   28.68    3.84
   6   6   2   34.90    6.37
   6  -6  -2   26.87    7.58
  -6  -6   2   28.57    6.70
   7   6  -2  319.44   17.98
   7  -6   2  334.64   22.64
  -7  -6  -2  327.64   19.45
   7  -6  -2  322.49   21.58
   7   6   2  319.55   16.75
   7  -6  -2  316.23   15.22
  -7  -6   2  344.20   20.08
  -8  -6  -2    9.34    3.88
   8  -6   2   16.30    5.99
   8   6  -2   10.84    4.36
   8   6   2   13.71    3.93
  -8  -6   2   16.10    5.54
   8  -6  -2    4.94    3.39
   9   6  -2  765.36   30.31
   9  -6   2  772.90   41.99
  -9  -6  -2  775.21   33.19
   9   6   2  742.69   28.19
 -10  -6  -2    6.85    3.56
  10  -6   2    0.12    3.31
  10   6  -2    4.42    3.00
  10  -6   2   -0.98    3.03
  10  -6  -2    3.52    3.47
  10   6   2    2.03    4.40
 -10  -6   2    4.97    3.49
  11   6  -2   34.83    7.68
  11  -6   2   28.47    8.11
  11  -6   2   38.29   10.94
 -11  -6  -2   30.21    7.26
  11  -6  -2   34.40    8.76
 -11  -6   2   31.44    7.64
  11   6   2   43.22    8.15
  12   6  -2   -0.17    1.69
  12  -6   2    1.06    3.61
 -12  -6  -2    0.44    3.11
  12  -6  -2    3.32    3.43
  12   6   2   -2.45    1.49
 -13  -6  -2  258.08   19.49
  13   6  -2  236.33   17.50
  13  -6   2  248.53   21.88
  13  -6   2  242.44   22.90
  13  -6  -2  230.98   19.51
 -13  -6   2  236.27   19.04
  13   6   2  241.76   16.77
   0  -7  -2    3.23    2.26
   0  -7   2    0.50    1.83
   0  -7   2    1.24    2.90
   1  -7   2  414.52   26.12
   1  -7   2  413.07   17.03
  -1  -7  -2  378.42   19.59
   1  -7  -2  404.26   25.45
   1  -7  -2  403.63   19.72
  -1  -7   2  405.50   25.28
  -1  -7   2  372.57   17.63
   2  -7   2    2.08    1.79
  -2  -7  -2    4.32    2.35
  -2  -7   2    6.78    3.35
   2  -7  -2    6.98    3.16
   2  -7  -2    0.85    3.02
   3  -7   2    4.08    1.10
   3  -7  -2   -0.66    2.49
  -3  -7   2    0.29    1.84
   3  -7  -2    0.58    1.84
   4   7  -2   -0.77    1.68
  -4  -7  -2    0.36    2.94
   4  -7   2   -1.05    1.61
   4  -7   2    2.25    1.40
   4  -7  -2   -0.68    1.64
   4  -7  -2   -0.34    1.86
  -4  -7   2    0.74    1.76
   5   7  -2    2.05    1.88
   5  -7   2   -1.86    2.40
  -5  -7  -2   -1.54    1.78
  -5  -7   2   -3.74    1.75
   5  -7  -2   -1.40    1.74
   5  -7  -2    0.74    1.96
   6   7  -2    7.37    3.50
  -6  -7  -2    3.44    3.38
   6  -7   2    7.39    4.98
   6  -7  -2    4.58    2.42
   6  -7  -2    6.56    2.88
   6   7   2    7.85    3.43
  -6  -7   2    0.98    2.56
   6  -7  -2   14.87    6.28
  -7  -7  -2  224.57   17.46
   7  -7   2  235.40   20.64
   7   7  -2  225.40   16.05
  -7  -7   2  202.86   16.00
   7   7   2  227.66   15.23
   7  -7  -2  244.91   20.44
   7  -7  -2  225.77   13.77
   8  -7   2   -3.26    2.58
   8   7  -2   -0.54    1.63
  -8  -7  -2    2.22    2.71
   8   7   2    1.44    2.20
  -8  -7   2    1.42    2.79
   8  -7  -2   -0.28    2.58
   9  -7   2  115.90   16.44
   9  -7   2  110.49   13.75
   9   7  -2  111.55   11.51
  -9  -7  -2  116.57   12.02
   9   7   2  115.93   11.28
  -9  -7   2  105.38   11.91
   9  -7  -2  114.80   13.95
  10  -7   2    2.55    3.60
 -10  -7  -2    5.42    3.69
  10  -7   2    2.87    2.54
  10   7  -2    8.96    2.99
  10  -7  -2    6.33    4.92
  10   7   2    2.48    3.03
 -10  -7   2    3.51    2.70
   0  -8   2    3.98    2.54
   0  -8  -2    1.11    2.06
   0  -8  -2    3.39    3.94
   0  -8   2   -0.97    2.21
   1  -8   2   56.57   12.45
  -1  -8  -2   50.56    9.02
   1  -8   2   64.45    6.95
   1  -8  -2   34.73    8.49
   1  -8  -2   53.94    9.01
  -1  -8   2   61.32   11.80
   2  -8   2    9.97    4.29
  -2  -8  -2    0.69    2.27
   2  -8   2    2.42    2.71
  -2  -8   2    3.20    2.95
   2  -8  -2    1.52    2.93
  -2  -8   2    4.04    4.46
   2  -8  -2    2.43    3.43
   3  -8   2  382.56   25.98
  -3  -8  -2  373.31   20.95
   3  -8  -2  361.32   19.03
  -3  -8   2  327.85   18.69
  -3  -8   2  346.68   26.08
   3  -8  -2  385.85   26.43
   0   0   3    0.08    0.43
   0   0  -3    0.36    0.53
   0   0   3   -0.33    0.42
   0   0  -3    0.50    0.47
   0   0  -3    1.08    1.13
   1   0   3   17.47    2.95
   1   0   3   13.94    1.25
  -1   0  -3   14.95    3.92
  -1   0   3   13.57    1.64
  -1   0  -3   11.25    1.65
   1   0  -3   14.08    1.84
  -1   0  -3   16.03    2.74
   1   0   3   14.80    2.01
  -1   0   3   18.33    3.59
  -1   0   3   11.11    2.02
   1   0  -3    9.19    2.07
   1   0  -3   13.97    1.16
  -1   0  -3   14.87    2.69
   2   0  -3    2.78    0.81
  -2   0  -3    2.97    1.17
   2   0  -3    3.51    1.06
  -2   0   3    6.38    2.24
   2   0   3    4.86    2.09
  -2   0  -3    2.11    0.99
  -2   0   3    3.19    0.90
   2   0   3    4.58    1.02
   2   0  -3    5.82    1.76
   2   0   3    6.76    1.37
  -2   0  -3    2.56    1.34
  -2   0   3    4.13    1.31
  -2   0  -3    0.66    0.85
  -3   0   3 2916.96   59.59
   3   0   3 3006.82   56.82
   3   0  -3 2906.24   51.22
   3   0   3 2996.01   52.56
   3   0  -3 2999.47   53.85
  -3   0  -3 2797.98   57.69
  -3   0  -3 2736.63   56.15
   3   0  -3 2892.51   49.00
   3   0  -3 3029.63   59.20
  -3   0   3 2929.38   57.21
  -3   0  -3 2953.30   53.28
   3   0   3 2929.19   53.10
   4   0  -3 3175.26   56.69
  -4   0  -3 3336.93   59.07
   4   0  -3 3351.60   65.25
   4   0   3 3253.56   60.34
   4   0   3 3387.61   64.15
  -4   0   3 3203.98   64.06
  -4   0  -3 3103.09   63.74
  -4   0   3 3376.53   57.81
  -4   0  -3 3152.34   64.77
   4   0   3 3391.00   58.43
  -4   0   3 3286.35   66.27
   5   0  -3 2153.18   47.28
  -5   0  -3 2149.31   41.32
   5   0   3 2407.35   49.82
  -5   0  -3 2081.37   47.93
   5   0  -3 2123.53   40.97
   5   0  -3 2191.88   38.07
   5   0   3 2169.34   44.31
  -5   0  -3 2090.57   47.50
  -5   0   3 2176.16   48.64
   5   0   3 2136.37   46.88
  -5   0   3 2159.40   42.33
  -6   0  -3   13.91    3.65
   6   0  -3   14.49    3.39
  -6   0   3   18.70    3.39
   6   0   3   14.41    3.08
   6   0   3    8.95    2.73
   6   0  -3   14.24    2.67
  -6   0  -3   17.28    2.19
   6   0  -3   14.80    1.38
   6   0   3   18.62    2.19
  -6   0   3   16.19    4.36
   7   0   3  592.04   15.56
   7   0   3  552.03   20.33
   7   0  -3  552.12   17.05
  -7   0   3  562.30   20.47
  -7   0  -3  518.70   20.74
   7   0   3  569.85   19.28
   7   0  -3  563.51   12.26
  -7   0  -3  575.48   15.68
  -7   0   3  539.92   18.15
   7   0  -3  570.90   19.77
  -8   0   3   11.43    3.09
   8   0  -3   13.78    1.83
   8   0   3   11.36    3.55
   8   0  -3   14.99    3.53
   8   0   3    8.91    2.63
   8   0  -3   12.84    3.31
  -8   0  -3   15.23    2.98
  -8   0   3   13.11    3.15
   9   0  -3    1.83    1.69
  -9   0   3    3.32    1.71
   9   0  -3    2.10    0.50
  -9   0   3    4.32    1.07
  -9   0  -3    1.46    0.99
   9   0   3    0.41    1.23
   9   0  -3    3.30    1.19
   9   0   3    3.05    1.83
 -10   0   3  129.15    9.49
  10   0   3  145.08   11.05
 -10   0  -3  138.40    7.63
  10   0  -3  140.33    6.40
  10   0  -3  127.12    9.56
  10   0  -3  129.37    9.03
  10   0  -3  131.81    5.06
  10   0   3  145.93   10.62
 -11   0  -3 1850.01   41.62
  11   0   3 1921.91   49.54
  11   0  -3 1854.40   46.04
  11   0  -3 1859.03   47.52
  11   0   3 1863.78   50.32
  11   0  -3 1911.42   37.55
  12   0   3  883.88   32.34
 -12   0  -3  905.21   25.79
  12   0   3  955.44   32.74
  12   0  -3  954.93   30.00
  13   0  -3   51.64    3.55
 -13   0  -3   50.75    4.91
  13   0   3   49.69    8.84
  13   0   3   48.78    6.93
  13   0  -3   56.95   12.11
  14   0   3  280.13   17.72
 -14   0  -3  278.47   13.18
  14   0   3  278.89   17.56
  14   0  -3  277.34    9.87
  14   0  -3  289.16   16.03
  15   0   3  147.28   12.87
  15   0  -3  164.62   15.97
 -15   0  -3  160.15    9.77
  15   0   3  162.02   13.83
  15   0  -3  151.73    6.77
  15   0  -3  152.61   11.58
  16   0  -3   31.40    7.05
  16   0  -3   21.09    6.01
  16   0   3   29.89    7.65
  16   0   3   32.04    7.51
  17   0  -3   84.92    9.36
  17   0   3   96.28   10.71
  17   0   3   97.70   11.10
  17   0  -3   86.46   11.61
 -17   0  -3   81.20    8.83
  17   0   3  100.37   12.18
  18   0   3  167.27   15.09
  18   0   3  171.28   16.20
  18   0  -3  163.81   13.41
 -18   0  -3  169.21    9.69
  18   0  -3  142.50   15.79
  18   0   3  170.97   16.18
  19   0  -3  218.58   18.94
  19   0   3  216.33   15.89
  19   0  -3  223.86   15.37
 -19   0  -3  241.01   11.18
  19   0   3  190.40   16.54
  19   0   3  183.18   16.98
   0   1  -3  783.98   16.19
   0  -1   3  792.18   16.51
   0   1  -3  791.47   22.87
   0   1  -3  780.26   22.76
   0  -1   3  791.86   19.22
   0   1   3  788.83   19.56
   0  -1  -3  791.90   14.16
   0  -1   3  757.21   21.62
   0  -1  -3  783.57   18.94
   0   1   3  733.20   20.34
   0  -1   3  751.86   16.97
   0  -1  -3  760.05   19.74
  -1  -1  -3 2153.01   41.72
   1  -1   3 2169.25   37.70
  -1  -1  -3 2182.97   38.39
  -1   1   3 2094.64   42.05
   1   1  -3 2052.07   43.95
   1   1  -3 2045.72   45.98
  -1   1   3 2101.93   39.84
   1  -1   3 2070.28   43.98
  -1  -1  -3 2124.93   42.01
   1   1  -3 2149.91   38.14
   1  -1   3 2050.64   42.63
   1  -1   3 2144.12   39.20
   1  -1   3 2029.43   40.48
   1  -1  -3 2124.76   40.52
   1  -1  -3 2060.47   44.69
   1   1   3 2121.88   41.66
   1  -1  -3 2116.43   42.38
   1   1   3 2182.80   41.31
  -1  -1   3 2110.72   39.40
  -1   1  -3 2013.75   46.79
  -1  -1   3 2136.56   36.83
  -1  -1   3 2047.63   45.03
  -1  -1   3 2142.47   38.80
  -1   1  -3 1987.14   48.64
   2   1  -3  858.69   24.81
  -2  -1  -3  805.14   20.66
   2  -1   3  807.77   20.80
   2  -1   3  838.49   17.14
  -2  -1  -3  818.00   20.47
   2  -1   3  820.25   17.29
   2   1  -3  821.28   18.04
  -2   1   3  799.40   20.95
   2  -1   3  796.34   25.01
  -2   1   3  817.04   18.50
  -2  -1  -3  839.78   19.89
   2  -1  -3  821.43   21.33
   2   1   3  832.82   20.18
  -2  -1   3  824.42   17.01
   2   1   3  844.38   14.97
  -2   1  -3  792.28   25.30
  -2  -1   3  837.97   19.15
   2  -1  -3  812.88   22.55
   2   1   3  792.27   20.25
  -2   1  -3  807.66   19.89
   2  -1  -3  836.85   18.60
   2  -1  -3  844.64   19.13
  -2  -1   3  848.09   24.05
   3  -1   3   34.74    3.90
   3  -1   3   37.42    4.42
  -3   1   3   34.51    3.57
  -3  -1  -3   35.32    2.95
   3  -1   3   38.99    2.66
   3   1  -3   35.56    3.02
   3  -1   3   34.81    2.26
  -3  -1  -3   40.02    3.66
  -3  -1  -3   34.39    3.56
   3   1  -3   49.87    5.26
   3  -1  -3   33.70    2.80
   3   1   3   37.48    2.06
   3  -1  -3   37.15    3.88
  -3   1  -3   34.07    4.74
  -3   1  -3   36.78    4.48
   3  -1  -3   39.97    4.07
   3  -1  -3   37.52    3.13
  -3  -1   3   38.17    2.08
   3   1   3   46.22    3.76
  -3   1  -3   35.52    4.85
  -3  -1   3   38.31    1.92
   3   1   3   36.63    3.65
  -3  -1   3   37.68    4.43
  -4  -1  -3  338.41   13.14
   4  -1   3  347.35   13.99
   4   1  -3  363.17   15.41
  -4  -1  -3  360.82   12.32
   4   1  -3  356.17   11.97
   4  -1   3  381.65   10.10
  -4   1   3  355.22   15.43
  -4  -1  -3  351.30   11.80
   4   1   3  353.70    9.31
   4  -1  -3  364.90   13.51
  -4   1  -3  319.40   13.98
  -4   1  -3  331.50   15.81
   4  -1  -3  348.21   13.18
   4   1   3  372.99   12.08
  -4  -1   3  345.38    9.34
   4  -1  -3  352.31   10.45
  -4   1  -3  390.95   21.48
  -4  -1   3  344.47   17.64
   4   1   3  339.02   12.63
  -5  -1  -3  432.02   15.46
   5  -1   3  441.92   16.55
  -5   1   3  422.54   15.67
  -5  -1  -3  440.77   14.28
   5   1  -3  450.75   14.56
  -5  -1  -3  440.74   14.40
   5  -1   3  455.50    9.88
   5  -1   3  445.85   18.13
   5   1  -3  446.87   17.71
   5   1   3  437.80   13.80
  -5   1  -3  408.30   17.39
   5   1   3  435.53   15.26
  -5  -1   3  424.11   12.14
  -5  -1   3  421.84   17.80
   5  -1  -3  440.62   15.33
   5  -1  -3  433.73   12.01
   5   1   3  432.68   13.64
   5   1   3  447.03   13.62
   5  -1  -3  425.72   14.53
  -5   1  -3  404.61   19.11
  -5   1  -3  446.73   10.61
   6  -1   3 1437.62   39.70
  -6   1   3 1535.92   35.19
  -6   1   3 1500.23   36.95
  -6  -1  -3 1488.75   36.53
  -6  -1  -3 1550.13   34.26
   6   1  -3 1494.27   39.22
   6  -1   3 1530.83   38.14
  -6  -1  -3 1479.51   35.06
  -6   1   3 1506.93   37.38
   6   1  -3 1540.19   35.48
   6  -1  -3 1573.58   36.61
   6   1   3 1525.48   33.88
  -6   1  -3 1451.15   40.43
   6  -1  -3 1564.20   35.51
   6   1   3 1537.74   33.49
   6   1   3 1520.36   32.07
  -6   1  -3 1455.61   42.54
  -6   1  -3 1518.66   27.97
  -6  -1   3 1519.08   40.38
   6   1   3 1521.03   36.01
   6  -1  -3 1482.69   30.41
  -6   1  -3 1525.61   37.54
   7  -1   3  208.36   11.94
   7   1  -3  199.96   10.85
  -7   1   3  191.08   10.71
   7   1  -3  191.09    9.04
   7  -1   3  192.80   12.49
  -7  -1  -3  197.94   10.83
  -7  -1  -3  200.72    9.67
   7   1  -3  195.48   12.07
  -7   1   3  175.34   10.01
   7  -1  -3  201.05   10.63
   7  -1  -3  184.61    7.44
   7   1   3  190.30    9.70
   7   1   3  206.03   10.93
  -7  -1   3  193.48    9.28
   7   1   3  193.46    9.06
  -7   1  -3  182.63   10.53
  -7   1  -3  195.84    6.02
  -7   1  -3  190.30   12.49
   7  -1  -3  191.62    9.85
  -8   1   3  375.35   18.68
   8   1  -3  406.38   13.22
  -8   1   3  388.19   16.33
   8  -1   3  382.64   17.60
   8   1  -3  402.74   17.22
   8   1  -3  384.02   17.90
   8  -1   3  389.27   18.91
  -8  -1  -3  395.31   14.87
  -8   1  -3  420.10   16.97
   8   1   3  388.93   16.52
  -8  -1   3  387.74   15.11
  -8   1  -3  391.62    9.96
   8  -1  -3  390.67   15.21
   8  -1  -3  410.18   16.44
   8   1   3  387.41   14.82
   8  -1  -3  371.94   11.82
   8   1   3  392.46   14.39
   8   1   3  389.34   15.43
  -9   1   3  962.50   28.59
   9   1  -3  950.69   30.74
   9   1  -3  874.76   29.81
   9  -1   3  964.53   32.84
  -9  -1  -3 1004.23   27.19
   9   1  -3  934.10   24.73
  -9   1   3  888.80   29.21
   9  -1   3  997.44   31.42
  -9   1  -3  931.89   19.83
   9   1   3  938.12   29.23
   9   1   3  907.30   27.63
  -9  -1   3  943.73   27.88
   9  -1  -3  967.64   28.54
   9  -1  -3  975.91   27.15
   9   1   3  955.40   27.78
  10  -1   3  166.61   13.86
  10  -1   3  192.66   12.93
  10   1  -3  204.79   13.85
  10   1  -3  191.30   12.97
 -10  -1  -3  193.51   10.77
  10   1  -3  200.08   10.42
 -10   1   3  188.89   11.01
 -10   1  -3  188.58    6.97
  10   1   3  180.34   11.44
  10  -1  -3  188.66   10.84
 -10  -1   3  178.55   11.43
  10  -1  -3  187.40   11.35
  10   1   3  195.63   11.99
  10   1   3  187.48   12.20
 -11   1   3   92.86    7.26
  11   1  -3   88.23    9.47
  11  -1   3   83.29    9.19
  11  -1   3   84.07    8.69
  11   1  -3   81.28    6.91
 -11  -1  -3   90.78    7.66
  11  -1  -3   90.55    8.09
  11  -1  -3   87.26    7.30
  11   1   3   84.15    8.30
  11  -1  -3   86.44    7.13
  11   1   3   81.06    8.35
  11   1   3   85.94    8.35
  12  -1   3    7.66    3.47
  12   1  -3    7.85    3.40
  12   1  -3    8.56    2.62
  12  -1   3   10.38    4.18
 -12  -1  -3    7.96    2.57
  12  -1  -3    9.88    2.60
  12   1   3    4.87    2.42
  12   1   3   11.80    4.15
  12   1   3    5.20    2.59
 -12   1  -3    9.64    1.89
  12  -1  -3   11.83    3.47
  13   1  -3   14.90    3.88
 -13  -1  -3   17.25    3.61
  13  -1   3   18.22    5.83
  13  -1   3   16.19    5.02
  13   1  -3   11.52    3.84
  13  -1  -3   23.35    3.07
  13   1   3   17.35    4.65
  13  -1  -3   16.86    4.40
  13   1   3   10.52    4.09
  13   1   3    8.33    3.05
  14  -1   3  191.71   14.69
  14  -1   3  154.70   13.20
  14   1  -3  180.01   16.15
  14   1  -3  175.30   12.32
  14   1   3  187.63   13.85
  14   1   3  159.10   13.45
  14  -1  -3  169.52   10.03
  14   1   3  162.50   13.41
  14  -1  -3  182.40   12.69
  15  -1   3  455.08   23.81
  15   1  -3  438.55   26.62
  15   1  -3  443.02   21.33
 -15  -1  -3  474.69   20.68
  15  -1   3  452.42   24.09
  15  -1  -3  473.55   17.37
  15   1   3  471.85   24.28
 -15   1  -3  431.87   14.62
  15   1   3  451.52   23.11
  15  -1  -3  483.41   22.14
  15   1   3  431.32   23.60
 -15   1  -3  489.01   17.19
 -16  -1  -3   87.40    8.14
  16   1  -3   99.88   12.94
  16  -1   3   93.50   10.70
  16   1  -3  102.96   10.12
  16  -1   3  100.16   10.95
  16  -1  -3   84.76    9.21
  16   1   3   85.97   10.52
  16   1   3   87.31   10.12
 -16   1  -3  115.62    7.72
 -16   1  -3   90.03    4.96
  16   1   3   95.99   11.11
  16  -1  -3   90.83    6.88
  17   1  -3   25.80    7.09
  17   1  -3   22.69    5.41
  17  -1   3   37.90    8.21
 -17  -1  -3   40.60    4.90
  17  -1   3   24.27    6.26
  17   1   3   24.22    6.30
  17   1   3   43.13    9.62
  17  -1  -3   21.97    5.84
  17  -1  -3   32.71    3.75
  17   1   3   21.85    7.06
  18  -1   3   -1.94    1.76
  18   1  -3   -3.07    2.49
  18   1  -3    0.94    2.35
 -18  -1  -3    1.93    1.89
  18  -1   3   -0.97    2.64
  18   1   3   -2.20    1.99
  18   1   3   -3.39    2.35
  19  -1   3   17.38    5.46
 -19  -1  -3   17.06    3.60
  19  -1   3   18.28    6.30
  19   1  -3   16.54    5.86
  19  -1  -3   17.05    4.41
  19  -1  -3   21.16    7.22
 -19  -1   3   24.66    7.11
  19   1   3   23.06    5.78
  19   1   3   20.82    5.46
  19   1   3   19.42    5.94
   0  -2   3   -0.41    0.40
   0   2  -3    4.04    2.16
   0  -2   3    0.77    1.11
   0  -2   3    0.11    0.39
   0  -2  -3   -0.59    0.68
   0  -2   3   -0.09    0.65
   0   2   3   -0.15    0.46
   0   2  -3   -0.01    0.41
   0   2   3    3.59    1.41
   0  -2  -3   -0.30    0.31
   0  -2  -3   -0.08    0.31
   1  -2   3 1519.29   35.57
   1   2  -3 1556.44   39.51
  -1  -2  -3 1559.75   29.39
   1  -2   3 1508.93   33.54
  -1   2   3 1539.70   34.74
   1  -2   3 1492.37   38.61
  -1  -2  -3 1581.43   34.72
  -1   2   3 1577.81   33.12
   1  -2   3 1565.80   31.57
  -1  -2  -3 1565.43   33.96
   1   2  -3 1547.75   31.62
   1  -2  -3 1545.17   34.49
   1  -2  -3 1574.31   35.67
   1  -2  -3 1576.55   29.85
   1   2   3 1437.69   34.04
  -1  -2   3 1582.80   41.10
  -1  -2   3 1545.77   35.66
   1   2   3 1569.52   33.56
  -1   2  -3 1502.52   37.82
  -1   2  -3 1510.25   31.62
  -1  -2   3 1569.57   32.24
   2  -2   3 1249.89   26.55
  -2   2   3 1214.34   29.65
  -2  -2  -3 1244.50   29.09
  -2  -2  -3 1242.27   29.65
   2  -2   3 1226.80   29.87
   2   2  -3 1207.08   26.87
  -2  -2  -3 1256.03   25.01
   2   2  -3 1172.76   33.83
   2  -2   3 1239.81   29.89
   2  -2   3 1207.84   34.60
   2   2   3 1227.53   24.57
   2  -2  -3 1268.72   29.69
  -2   2  -3 1269.28   32.62
   2  -2  -3 1266.35   28.36
   2   2   3 1231.74   29.64
  -2  -2   3 1239.81   33.24
  -2  -2   3 1230.15   28.50
   2   2   3 1270.53   29.00
   2  -2  -3 1276.95   25.71
  -2  -2   3 1266.16   27.96
   3  -2   3  243.86    6.34
   3   2  -3  232.79    9.24
  -3  -2  -3  235.14    8.10
   3  -2   3  238.97    8.77
   3  -2   3  242.10   10.27
  -3  -2  -3  235.66   10.68
   3  -2   3  243.00   13.91
   3   2  -3  221.71   12.91
  -3  -2  -3  229.24   10.10
  -3  -2  -3  231.40    9.03
  -3   2   3  242.29   10.75
   3  -2   3  225.24   11.08
  -3  -2   3  228.53   12.64
   3  -2  -3  237.36    9.52
  -3   2  -3  243.32   11.96
  -3  -2   3  231.68    9.68
   3  -2  -3  234.02   10.78
   3  -2  -3  256.09   10.72
   3   2   3  240.80   10.49
   3   2   3  220.46    9.93
   3  -2  -3  234.84   10.48
  -3  -2   3  231.77    8.42
   3   2   3  236.10    7.55
  -4   2   3  974.37   26.31
   4  -2   3  963.16   28.33
  -4  -2  -3  986.05   23.94
   4  -2   3 1003.97   32.38
  -4  -2  -3  980.69   26.07
   4  -2   3  992.45   23.26
   4   2  -3  997.04   24.34
   4   2  -3 1005.45   31.54
  -4  -2  -3  965.25   25.56
   4   2   3  984.69   25.80
   4  -2  -3 1011.69   25.84
  -4  -2   3 1029.78   21.26
  -4   2  -3 1001.89   30.59
   4   2   3 1009.62   25.57
  -4  -2   3  941.31   30.22
   4  -2  -3 1032.03   26.25
  -4  -2   3  984.71   25.36
   4  -2  -3  991.83   25.93
   4   2   3  971.82   21.32
  -4   2  -3  959.52   27.36
  -4  -2   3  999.73   19.73
   5   2  -3 2142.98   53.25
   5  -2   3 2162.05   54.75
  -5   2   3 2142.36   47.28
  -5  -2  -3 2158.17   46.62
  -5  -2  -3 2110.28   44.10
   5   2  -3 2118.85   44.78
   5  -2   3 2161.62   50.70
   5   2   3 2086.81   43.32
   5   2   3 2126.11   45.85
   5   2   3 2207.70   46.00
  -5   2  -3 2078.38   49.30
  -5  -2   3 2114.87   46.24
   5  -2  -3 2136.99   44.89
   5  -2  -3 2201.00   46.70
  -5   2  -3 2130.67   46.63
   5  -2  -3 2038.97   45.18
  -5  -2   3 2157.70   40.61
   6   2  -3  326.94   16.92
   6  -2   3  305.49   15.82
   6   2  -3  311.75   12.94
   6  -2   3  295.48   17.14
  -6  -2  -3  303.50   13.25
   6   2   3  306.02   10.78
   6   2   3  293.77   12.89
  -6  -2   3  315.16   10.64
   6  -2  -3  322.62   14.02
   6  -2  -3  300.72   11.93
  -6   2  -3  309.86   12.91
   6  -2  -3  312.80   11.55
  -6   2  -3  298.50   15.54
   7  -2   3 1071.20   36.15
   7   2  -3 1039.71   33.88
  -7  -2  -3 1080.77   29.50
   7   2  -3 1055.41   28.91
   7  -2   3 1063.89   33.41
   7   2   3 1082.65   25.90
   7  -2  -3 1061.03   26.80
   7  -2  -3 1064.13   30.51
   7  -2  -3 1018.51   25.84
  -7  -2   3 1026.93   25.14
  -7   2  -3 1063.30   27.48
   7   2   3 1050.79   28.99
   8  -2   3  550.82   24.80
   8   2  -3  512.47   19.25
   8  -2   3  492.64   21.90
   8   2  -3  522.95   23.16
  -8  -2  -3  500.51   19.07
   8   2   3  483.93   16.42
  -8   2  -3  506.15   16.66
   8   2   3  497.94   18.91
  -8  -2   3  479.23   16.21
   8  -2  -3  515.37   20.56
   8  -2  -3  490.56   16.35
  -9  -2  -3  489.48   19.57
   9  -2   3  518.54   22.78
   9   2  -3  523.16   20.85
  -9   2  -3  534.10   16.71
   9  -2  -3  519.24   17.05
   9   2   3  514.53   18.00
   9   2   3  528.08   20.23
  -9  -2   3  456.02   17.02
   9  -2  -3  497.75   21.18
  10   2  -3   47.59    6.37
  10  -2   3   58.38    7.31
 -10  -2  -3   56.18    6.47
  10  -2   3   67.19    8.85
  10  -2  -3   61.64    5.45
  10   2   3   58.50    5.94
  10  -2  -3   60.77    7.15
 -10   2  -3   58.14    4.88
  11  -2   3  107.46   10.42
  11   2  -3   99.44    9.79
  11  -2   3  103.04   11.02
 -11  -2  -3  113.20   11.51
  11  -2  -3  106.16    7.16
  11   2   3   94.44    8.20
  11  -2  -3   94.69    8.75
  11   2   3   95.04    8.82
 -11   2  -3   90.85    6.13
  12   2  -3   52.12    7.40
  12  -2   3   58.54    8.41
 -12  -2  -3   52.73    6.22
  12  -2   3   52.14    7.42
  12   2   3   49.76    6.16
  12  -2  -3   52.55    6.55
  12   2   3   47.47    6.60
 -12   2  -3   60.40    4.29
  13  -2   3  548.67   25.67
 -13  -2  -3  532.09   23.27
  13   2  -3  509.10   26.12
  13  -2   3  554.91   27.04
  13   2   3  522.28   23.76
  13   2   3  501.68   22.58
  13  -2  -3  505.08   22.85
  13  -2  -3  513.59   22.84
 -14  -2  -3  529.69   23.69
  14  -2   3  520.10   25.55
  14  -2   3  551.24   27.40
  14   2  -3  562.25   28.76
  14  -2  -3  505.24   23.43
  14  -2  -3  527.95   22.69
  14   2   3  523.87   24.12
  14   2   3  526.20   24.54
  15  -2   3   12.87    4.44
  15   2  -3   21.43    6.95
  15  -2   3   20.28    6.45
 -15  -2  -3   15.58    3.82
  15   2   3   17.19    5.26
  15  -2  -3   20.26    5.40
  15  -2  -3   21.73    4.66
  15   2   3    9.22    3.73
  16  -2   3  227.85   17.64
  16  -2   3  272.27   28.03
 -16  -2  -3  247.68   16.08
  16   2   3  243.56   17.58
  16  -2  -3  244.72   16.02
  16  -2  -3  259.66   14.36
  16   2   3  258.38   17.45
  17  -2   3  201.60   16.10
 -17  -2  -3  184.10   14.29
  17  -2   3  185.48   16.14
  17   2  -3  180.57   17.73
  17  -2  -3  202.23   16.21
  17   2   3  194.29   15.05
  17   2   3  179.37   16.46
 -17  -2   3  217.52   18.02
  17  -2  -3  225.02   13.07
  18  -2   3    0.99    2.97
  18  -2   3    1.51    3.04
  18   2  -3    1.69    3.05
 -18  -2  -3    2.28    2.52
  18  -2  -3    5.66    2.51
 -18  -2   3    0.92    3.48
  18  -2  -3    8.05    2.27
  18   2   3    2.98    2.24
  18   2   3    4.03    3.48
 -19  -2  -3   86.22    8.70
  19  -2   3   77.34    9.68
  19  -2   3   71.10    9.13
  19   2  -3   63.28   12.94
  19  -2  -3   78.82    9.18
 -19  -2   3   52.54   10.87
  19   2   3   67.58    8.66
  19   2   3   66.48   10.08
   0  -3   3  450.55   17.66
   0  -3  -3  465.58   13.68
   0   3  -3  480.81   20.28
   0  -3   3  473.30   15.21
   0  -3  -3  485.72   16.86
   0   3  -3  463.40   14.99
   0  -3   3  446.27   14.88
   0  -3   3  473.51   17.00
  -1  -3  -3 1212.89   26.96
   1   3  -3 1252.01   37.17
   1  -3   3 1277.88   27.79
   1  -3   3 1194.95   31.43
   1   3  -3 1226.81   28.87
   1  -3   3 1237.05   29.03
   1  -3   3 1275.40   32.29
  -1  -3  -3 1176.33   30.99
   1  -3  -3 1259.07   27.44
  -1  -3   3 1271.02   29.73
  -1   3  -3 1244.08   35.35
   1  -3  -3 1237.92   31.01
  -1  -3   3 1186.49   33.79
   2  -3   3  457.55   22.03
   2   3  -3  444.12   14.91
   2  -3   3  462.42   17.48
  -2  -3  -3  440.58   13.52
   2  -3   3  436.56   14.60
  -2  -3  -3  454.60   16.77
   2  -3   3  434.30   16.17
   2   3  -3  457.30   20.70
   2  -3   3  466.25   12.74
   2  -3  -3  470.73   16.47
  -2   3  -3  450.11   18.56
  -2  -3   3  528.44   19.47
   2  -3  -3  469.91   15.81
   2   3   3  454.72   13.45
   2   3   3  472.52   16.19
   3  -3   3   30.67    3.72
   3   3  -3   37.20    5.63
  -3  -3  -3   34.74    4.43
   3  -3   3   27.06    3.37
   3  -3   3   33.13    7.64
   3  -3   3   35.38    2.47
  -3  -3  -3   32.63    3.16
   3  -3   3   40.81    4.96
   3   3  -3   44.02    4.33
  -3   3  -3   30.53    4.31
   3  -3  -3   33.54    4.62
   3   3   3   34.02    3.24
   3   3   3   41.16    4.55
   3  -3  -3   38.39    4.36
   3  -3  -3   32.19    3.25
   4   3  -3  219.84   10.46
   4  -3   3  204.08   15.26
  -4  -3  -3  223.49   10.65
   4  -3   3  230.20   12.81
   4   3  -3  222.52   14.52
   4  -3   3  221.37   10.00
  -4  -3  -3  217.87   11.59
   4   3   3  223.11    9.00
   4  -3  -3  213.90   10.62
   4  -3  -3  216.19    9.52
   4   3   3  210.96   10.64
   4  -3  -3  222.96   10.86
  -4   3  -3  206.14   10.94
   4  -3  -3  225.16   11.97
  -5  -3  -3  259.07   11.14
   5  -3   3  252.52   14.31
   5   3  -3  265.86   12.08
   5   3  -3  268.35   16.74
   5  -3   3  285.82   18.33
  -5  -3  -3  271.52   13.43
   5   3   3  264.95   12.35
   5   3   3  267.84   10.41
  -5   3  -3  277.29   15.23
   5  -3  -3  275.36   11.70
   5  -3  -3  265.72   12.34
   5  -3  -3  280.20   13.93
  -5  -3   3  283.57    7.79
  -5  -3   3  271.93   10.08
   6   3  -3  978.25   27.39
  -6  -3  -3  967.13   29.07
   6  -3   3 1009.24   37.34
   6  -3   3 1021.20   32.89
   6   3   3  957.11   27.53
   6  -3  -3  990.13   29.96
  -6  -3   3 1005.53   19.03
   6   3   3  949.72   24.42
  -6   3  -3  985.52   25.56
  -6  -3   3  947.63   23.69
   6  -3  -3  971.06   27.42
   6  -3  -3  961.32   25.13
   7  -3   3  144.16   15.77
   7  -3   3  149.17   11.94
   7   3  -3  133.59    9.04
  -7  -3  -3  132.28    9.78
   7  -3  -3  135.16   10.19
  -7  -3   3  126.25    7.36
   7  -3  -3  147.26    7.76
   7   3   3  146.36    8.08
  -7   3  -3  142.47    7.49
   7   3   3  143.32    9.41
   8  -3   3  245.08   17.21
  -8  -3  -3  248.51   14.33
   8  -3   3  253.74   18.07
   8   3  -3  241.69   13.13
   8  -3  -3  237.91   14.43
   8  -3  -3  260.45   10.70
  -8   3  -3  274.89   11.60
   8   3   3  258.38   11.63
   9  -3   3  653.61   28.06
  -9  -3  -3  682.33   25.47
   9  -3   3  661.75   30.47
   9   3  -3  633.27   23.62
   9  -3  -3  659.92   26.38
   9   3   3  647.76   23.48
   9   3   3  632.46   20.79
  10  -3   3  134.77   13.30
 -10  -3  -3  139.34   11.12
  10   3  -3  133.26   10.38
  10  -3   3  120.57   11.69
  10  -3  -3  126.14   11.08
  10  -3  -3  132.66    7.04
  10   3   3  116.65    9.46
  10   3   3  134.42    9.13
  11  -3   3   57.96    7.63
  11  -3   3   39.70    7.90
  11   3  -3   57.86    7.25
 -11  -3  -3   43.19    7.55
  11   3   3   54.88    6.13
  11   3   3   64.83    7.22
  11  -3  -3   53.63    7.48
  11  -3  -3   57.92    4.25
  12   3  -3    8.66    3.64
  12  -3   3    4.88    2.93
 -12  -3  -3    2.11    2.11
  12  -3   3    7.07    4.50
  12   3   3    8.66    3.37
  12  -3  -3    9.41    2.71
  12   3   3    7.77    3.10
  13  -3   3    9.50    4.08
 -13  -3  -3   13.53    4.28
  13  -3   3    7.40    3.97
  13   3  -3    7.11    2.89
 -13  -3   3    5.89    3.48
  13   3   3   11.00    3.14
  13   3   3    9.37    3.42
  13  -3  -3    4.49    3.22
 -14  -3  -3  116.63   11.80
  14   3  -3  120.20   12.53
  14  -3   3  109.30   12.61
  14  -3   3  135.23   13.14
  14  -3  -3  111.41   11.27
 -14  -3   3  118.41   13.59
  14  -3  -3  115.17   11.03
  14   3   3  109.62   10.44
  14   3   3  107.96   10.76
 -15  -3  -3  321.75   19.83
  15  -3  -3  339.85   20.09
  15  -3  -3  337.76   20.50
 -15  -3   3  298.58   31.32
  15   3   3  294.88   18.24
  15   3   3  309.54   18.89
  16  -3   3   40.92    7.79
  16   3  -3   38.82    7.78
 -16  -3  -3   72.78    9.74
  16  -3   3   63.11    9.32
  16   3   3   64.73    9.00
  16   3   3   53.37    7.45
 -16  -3   3   67.51   12.39
  16  -3  -3   62.34    8.20
  17   3  -3   11.61    5.81
 -17  -3  -3   21.28    5.66
  17  -3   3   16.27    5.37
  17  -3   3   15.36    6.06
  17  -3  -3   20.39    5.45
  17  -3  -3   27.05    5.94
  17   3   3   16.42    5.51
  17   3   3   21.33    7.00
 -17  -3   3   23.49    7.58
  18   3  -3    1.39    2.79
 -18  -3  -3   -1.42    2.30
  18  -3   3   -0.41    2.22
  18  -3   3   -1.68    1.46
  18  -3  -3    1.04    1.98
  18  -3  -3    6.65    2.76
 -18  -3   3   -2.40    1.54
  18   3   3   -3.47    2.25
  18   3   3   -0.05    1.81
   0   4  -3    0.59    0.51
   0  -4  -3    0.54    1.05
   0  -4   3   -1.28    0.87
   0  -4   3    1.51    1.21
   1  -4   3    1.35    1.78
   1   4  -3    2.46    1.20
   1  -4   3    2.76    1.39
  -1  -4  -3    1.38    1.38
  -1  -4   3    1.89    1.57
   1  -4  -3    0.96    0.88
   2  -4   3    0.02    0.49
  -2  -4  -3    0.70    1.28
   2  -4   3    0.63    1.46
   2   4  -3   -0.66    0.72
   2  -4   3   -0.13    0.71
  -2  -4   3    0.07    0.81
   2  -4  -3    0.39    0.79
  -3  -4  -3 1091.46   33.71
   3  -4   3 1154.32   34.88
   3  -4   3 1165.47   23.99
   3   4  -3 1110.55   30.11
   3  -4   3 1090.04   29.78
  -3  -4   3 1143.36   32.42
   3   4   3 1162.21   28.37
   3  -4  -3 1124.04   34.70
   3  -4  -3 1114.82   30.81
   4  -4   3 1272.02   38.49
  -4  -4  -3 1297.19   36.27
   4  -4   3 1215.33   44.55
  -4  -4   3 1296.26   28.31
   4   4   3 1334.81   31.49
  -4  -4   3 1302.49   36.87
   4  -4  -3 1348.02   38.80
   4  -4  -3 1325.72   34.15
   5   4  -3  885.57   26.72
   5  -4   3  888.59   23.64
   5  -4   3  856.98   31.00
  -5  -4  -3  912.89   29.18
   5  -4   3  907.56   37.58
   5   4   3  877.63   24.14
  -5  -4   3  863.48   29.69
   5  -4  -3  846.53   25.98
  -5  -4   3  865.03   20.45
   5   4   3  890.53   27.15
   5  -4  -3  873.22   24.91
   5  -4  -3  855.28   29.88
   6  -4   3    0.71    2.13
   6  -4   3   11.89    4.30
  -6  -4  -3    3.88    2.05
   6   4  -3    6.79    2.32
   6  -4  -3    7.84    2.75
  -6  -4   3    7.41    3.15
   6   4   3    8.39    2.79
   6  -4  -3    5.33    1.89
   6  -4  -3    2.24    1.55
   6   4   3    4.88    1.72
  -6  -4   3    6.45    1.73
   7   4  -3  309.80   15.28
   7  -4   3  304.32   21.45
  -7  -4  -3  277.25   15.71
   7  -4   3  296.39   18.14
  -7  -4   3  303.31   17.74
   7  -4  -3  318.02   17.29
   7  -4  -3  295.66   11.80
   7   4   3  281.25   14.53
  -7  -4   3  295.63    9.14
   7   4   3  289.04   12.99
   8  -4   3    9.60    3.35
   8  -4   3   12.53    4.86
   8   4  -3   15.17    4.03
  -8  -4  -3   16.77    4.60
   8  -4  -3   13.20    4.00
  -8  -4   3   10.96    1.54
   8  -4  -3   15.82    2.93
  -8  -4   3    8.72    3.10
   8   4   3   11.61    3.37
   9   4  -3    3.11    1.42
   9  -4   3    0.90    2.10
   9  -4   3    1.79    2.48
  -9  -4  -3    0.64    1.62
   9   4   3    3.06    2.29
   9  -4  -3    3.47    2.60
  -9  -4   3   -1.54    1.83
   9  -4  -3    0.78    0.76
   9   4   3   -0.05    1.05
  10  -4   3   48.13    8.76
  10  -4   3   61.39   11.81
 -10  -4  -3   68.55    8.18
  10   4  -3   75.84    8.03
  10   4   3   68.03    6.79
  10  -4  -3   72.92    9.09
 -10  -4   3   82.95   10.21
  10   4   3   61.06    6.97
  11  -4   3  923.59   37.91
 -11  -4  -3  923.00   34.81
  11  -4   3  914.05   40.02
  11   4  -3  931.74   33.02
  11  -4  -3  890.58   35.83
  11   4   3  889.96   29.02
 -11  -4   3  914.92   37.55
  11   4   3  933.43   31.84
  12  -4   3  423.93   26.55
  12  -4   3  467.40   26.30
  12   4  -3  429.50   22.21
 -12  -4  -3  440.68   23.71
  12   4   3  414.21   20.90
  12  -4  -3  440.96   24.60
 -12  -4   3  429.16   25.44
  12   4   3  432.01   19.52
  13   4  -3   27.99    6.92
  13  -4   3   28.00    7.18
  13  -4   3   21.54    6.19
 -13  -4  -3   23.11    6.66
 -13  -4   3   11.62    5.07
  13   4   3   20.34    5.11
  13  -4  -3   27.38    6.94
  13   4   3   18.25    4.63
  14  -4   3  154.60   14.75
  14  -4   3  137.01   15.09
  14   4  -3  147.23   13.82
  14   4   3  141.90   11.87
  14   4   3  120.08   11.39
  14  -4  -3  133.69   13.38
 -14  -4   3  129.00   14.39
  15  -4   3   64.54   11.57
  15   4  -3   66.64    9.87
  15  -4   3   80.70   15.02
 -15  -4  -3   80.29   10.31
 -15  -4   3   86.66   12.12
  15  -4  -3   74.69   10.04
  15   4   3   77.27    9.26
  15  -4  -3   76.95   10.55
  16  -4   3   10.91    4.81
  16   4  -3   22.68    6.73
  16  -4   3   14.14    6.69
 -16  -4  -3    6.11    4.11
 -16  -4   3   17.91    6.08
  16   4   3   21.80    4.29
  16   4   3   10.36    4.64
  16  -4  -3   10.75    5.24
  17   4  -3   60.17   11.12
 -17  -4  -3   66.16    7.61
  17  -4   3   54.56   10.83
  17  -4   3   48.23    9.75
  17   4   3   39.72    8.67
  17   4   3   55.29    9.50
  17  -4  -3   68.02    8.11
 -17  -4   3   55.26   10.92
  17  -4  -3   52.11    7.62
   0  -5   3  221.14   10.91
   0  -5   3  215.52   14.51
   0  -5  -3  225.76   13.02
   1   5  -3  521.69   20.01
   1  -5   3  516.66   16.88
  -1  -5  -3  542.68   21.60
   1  -5   3  525.87   23.59
   1  -5  -3  536.38   20.98
  -1  -5   3  532.88   19.10
   2   5  -3  159.09   10.54
   2  -5   3  172.90   13.33
   2  -5   3  169.90    8.23
  -2  -5  -3  170.66   11.64
  -2  -5   3  163.82   10.57
   2  -5  -3  172.67   11.10
   3   5  -3   23.59    4.54
   3  -5   3   30.43    7.11
   3  -5   3   23.41    2.77
  -3  -5  -3   18.57    4.32
   3   5   3   22.79    4.46
   3  -5  -3   20.03    4.16
  -3  -5   3   19.54    4.33
   3  -5  -3   20.06    4.90
  -4  -5  -3  109.00    9.65
   4   5  -3  102.48    8.48
   4  -5   3  104.32   10.59
   4  -5   3   97.11    4.77
   4  -5  -3   99.28   10.15
   4   5   3   96.41    7.53
   4  -5  -3   99.99    8.17
  -4  -5   3   98.53    8.87
   5  -5   3  116.25    7.65
  -5  -5  -3  126.96   10.67
   5   5  -3  127.86    9.82
   5  -5   3  134.11   12.11
   5  -5  -3  117.40    8.95
   5  -5  -3  122.18   11.36
  -5  -5   3  137.58   11.14
   5   5   3  117.66    8.49
   6   5  -3  479.54   20.37
  -6  -5  -3  476.54   22.15
   6  -5   3  471.54   24.45
   6  -5   3  464.67   28.55
  -6  -5   3  435.74   21.40
  -6  -5   3  428.37   15.04
   6   5   3  460.42   18.11
   6  -5  -3  461.40   16.76
   6  -5  -3  467.19   23.62
   6  -5  -3  443.60   18.63
   7  -5   3   41.87    9.23
  -7  -5  -3   54.45    7.50
   7   5  -3   69.38    7.34
   7  -5   3   72.29    9.90
   7  -5  -3   67.82    5.62
  -7  -5   3   64.75    8.39
  -7  -5   3   58.60    4.71
   7  -5  -3   64.12    6.77
   7   5   3   69.21    6.70
   7  -5  -3   56.41    7.80
  -8  -5  -3  125.68   11.51
   8  -5   3  125.99   13.10
   8   5  -3  125.11   10.63
   8  -5   3  111.64   14.19
  -8  -5   3  123.89   11.99
   8  -5  -3  125.47    7.86
   8  -5  -3  131.13   12.45
   8   5   3  117.78    9.00
   9  -5   3  299.17   21.18
  -9  -5  -3  323.61   19.36
   9   5  -3  315.90   17.58
   9  -5   3  306.67   23.70
   9  -5  -3  308.71   20.06
   9   5   3  305.01   15.38
  -9  -5   3  323.53   20.23
  -9  -5   3  276.05    9.82
  10   5  -3   48.51    7.04
 -10  -5  -3   71.19   11.50
  10  -5   3   62.61   13.87
  10  -5   3   44.59    9.02
  10  -5  -3   65.39    9.51
  10   5   3   54.73    6.63
 -10  -5   3   59.69   10.65
  11  -5   3   22.02    7.39
 -11  -5  -3   16.61    6.31
 -11  -5   3   14.62    6.33
  11  -5  -3   21.31    6.54
  11   5   3   23.55    5.44
  12  -5   3    6.06    4.65
 -12  -5  -3    4.56    3.50
  12   5  -3    2.32    2.41
  12  -5   3    2.93    3.72
  12   5   3    4.32    2.46
 -12  -5   3    3.54    2.41
  13   5  -3    5.72    3.18
  13  -5   3   -4.99    2.40
  13  -5   3    2.75    1.87
 -13  -5  -3    2.11    2.89
  13   5   3    2.08    4.88
 -13  -5   3   -0.08    3.03
  13  -5  -3   -0.34    1.58
 -14  -5  -3   45.91    9.09
  14  -5   3   49.17   10.40
  14   5  -3   43.87    8.97
  14  -5   3   48.08   10.55
  14  -5  -3   60.03   11.62
 -14  -5   3   44.31    9.79
  14   5   3   51.00    8.83
 -15  -5  -3  174.96   16.44
  15   5  -3  181.83   16.23
  15  -5   3  171.26   17.97
  15  -5   3  172.27   16.84
  15  -5  -3  212.60   17.76
  15   5   3  166.34   13.97
 -15  -5   3  197.34   18.36
   0  -6   3   -1.42    1.58
   0  -6  -3    0.24    1.81
   1  -6   3  367.89   14.55
   1  -6   3  365.62   21.58
  -1  -6  -3  356.93   18.37
   1  -6  -3  347.50   17.83
  -1  -6   3  373.89   21.67
  -1  -6   3  374.14   16.46
   2  -6   3  294.27   19.49
   2  -6   3  295.62   12.05
  -2  -6  -3  283.43   16.45
   2   6  -3  299.66   16.23
  -2  -6   3  284.50   14.90
   2  -6  -3  290.63   16.02
   2  -6  -3  282.88   19.36
   3  -6   3   64.68    4.96
   3  -6   3   72.49    9.67
  -3  -6  -3   57.85    7.79
   3   6  -3   65.37    7.61
  -3  -6   3   64.08    7.24
   3  -6  -3   61.04    8.88
   3  -6  -3   67.24    7.58
  -4  -6  -3  172.31   13.30
   4   6  -3  185.73   12.93
   4  -6   3  191.81    7.83
   4  -6   3  203.06   16.51
  -4  -6   3  184.77   12.98
   4  -6  -3  207.91   13.06
   4  -6  -3  219.70   16.92
   5  -6   3  461.59   26.09
   5   6  -3  452.18   21.26
  -5  -6  -3  456.30   22.78
   5  -6  -3  454.57   20.06
   5   6   3  468.89   19.76
  -5  -6   3  465.42   22.51
   5  -6  -3  463.36   25.77
   6  -6   3   67.97    9.95
   6  -6   3   77.75   15.75
   6   6  -3   65.11    7.91
  -6  -6  -3   62.14    8.51
  -6  -6   3   60.57    8.36
   6  -6  -3   74.85    7.87
   6  -6  -3   66.61    6.18
   6   6   3   59.17    6.93
   6  -6  -3   57.97   10.79
   7   6  -3  220.89   17.02
   7  -6   3  203.23   17.64
   7  -6   3  211.43   20.89
  -7  -6   3  217.33   16.14
   7  -6  -3  207.64    9.98
   7   6   3  220.35   13.59
   7  -6  -3  225.00   13.69
   7  -6  -3  214.20   17.42
   8  -6   3   72.87   15.32
  -8  -6  -3   97.64   11.03
   8   6  -3  103.80   10.33
   8  -6   3   76.05   15.08
   8   6   3   99.14    9.15
  -8  -6   3   97.69   11.40
   8  -6  -3  111.57   16.38
  -9  -6  -3  118.07   12.27
   9   6  -3  112.43   10.97
   9  -6   3  122.71   14.61
   9  -6   3  120.79   16.40
   9   6   3  100.17    9.47
   9  -6  -3  119.35   13.16
  -9  -6   3  133.31   13.43
  10  -6   3   21.76    6.77
 -10  -6  -3    7.35    3.83
  10  -6   3   13.28    5.25
  10   6  -3   14.29    5.08
  10  -6  -3   10.63    4.20
 -10  -6   3   12.39    5.60
  10   6   3   18.42    8.44
 -11  -6  -3   17.72    6.21
  11  -6   3   24.37    9.15
  11  -6   3   18.63    7.31
  11   6  -3   27.89    7.45
  11   6   3   15.82    4.42
  11  -6  -3   15.64    6.44
 -11  -6   3   16.91    6.14
 -12  -6  -3    9.12    4.61
  12   6  -3    9.25    3.26
  12  -6   3   19.76    7.31
  12  -6   3   10.17    5.04
  12   6   3    7.24    3.73
  12  -6  -3    8.78    4.66
 -12  -6   3    9.94    2.35
   0  -7   3   80.94    7.27
   0  -7   3   55.33   11.56
   1  -7   3  189.42   10.48
   1  -7   3  234.01   29.16
  -1  -7  -3  179.64   14.18
   1  -7  -3  192.35   17.24
   1  -7  -3  184.77   17.71
  -1  -7   3  189.63   11.92
  -1  -7   3  158.28   16.09
   2  -7   3   49.89    4.81
  -2  -7  -3   53.63    9.11
  -2  -7   3   37.64    9.36
   2  -7  -3   53.29    9.12
  -2  -7   3   43.95    7.25
   2  -7  -3   32.22    7.55
   3  -7   3   12.20    5.28
  -3  -7  -3   17.26    5.36
   3  -7   3   12.83    2.84
  -3  -7   3    7.31    6.73
  -3  -7   3   15.10    4.69
   3  -7  -3    9.12    4.85
   3  -7  -3   16.69    5.07
   4  -7   3   30.41    7.66
   4   7  -3   39.07    7.19
  -4  -7  -3   43.19    8.30
   4  -7   3   35.67    3.66
  -4  -7   3   33.25    7.02
   4  -7  -3   38.59    7.32
   4  -7  -3   46.93   10.34
   5   7  -3   42.93    7.70
  -5  -7  -3   55.32    9.89
   5  -7   3   49.70   12.13
   5  -7   3   39.20    9.41
   5  -7  -3   39.84    8.63
   5  -7  -3   33.32    5.09
   5  -7  -3   51.16    8.40
   6  -7   3  208.54   18.80
   6   7  -3  169.37   13.94
   6  -7   3  180.16   20.71
  -6  -7  -3  179.83   15.19
   6  -7  -3  170.94    9.97
   6  -7  -3  172.74   16.92
   6  -7  -3  183.37   14.23
  -6  -7   3  201.15   15.36
   7  -7   3   30.00   10.00
   7   7  -3   25.60    6.32
   7  -7   3   18.87    5.59
  -7  -7  -3   27.85    7.02
   7  -7  -3   32.68    8.35
  -7  -7   3   18.93    5.47
   7   7   3   23.67    5.11
   8   7  -3   35.88    6.94
  -8  -7  -3   39.16    7.50
   8  -7   3   42.35    9.35
   8  -7   3   32.23    9.11
   8   7   3   40.52    7.41
  -8  -7   3   25.34    6.37
   8  -7  -3   38.88    8.80
   9   7  -3  140.82   12.79
   9  -7   3  130.83   17.22
  -9  -7  -3  138.65   13.58
   9  -7   3  137.80   15.57
   9   7   3  131.67   11.63
   9  -7  -3  136.47   15.34
  -9  -7   3  112.63   12.79
  -1   0  -4  300.41   12.17
  -1   0  -4  298.12   11.57
   1   0  -4  301.09   11.10
   1   0   4  305.94   10.69
  -1   0  -4  324.12   14.66
   1   0  -4  302.36    6.88
  -1   0   4  299.34   11.47
  -1   0   4  318.80   10.05
   1   0   4  309.47   11.05
  -2   0  -4   74.42    5.24
  -2   0   4   62.53    5.11
  -2   0  -4   66.76    5.08
   2   0  -4   61.40    6.05
   2   0   4   77.22    4.74
   2   0   4   72.82    3.62
  -2   0   4   78.10    4.18
   2   0   4   74.57    5.39
  -2   0  -4   77.80    7.08
   2   0  -4   80.08    5.05
   2   0  -4   75.91    3.51
  -2   0  -4   76.37    6.95
  -2   0   4   72.07    6.79
   3   0   4  163.79    6.49
  -3   0  -4  158.03    7.72
  -3   0   4  166.52    6.01
   3   0   4  171.09    7.32
   3   0  -4  162.85   10.11
   3   0  -4  158.94    6.92
   3   0   4  154.75    8.54
  -3   0   4  174.16    9.27
  -3   0   4  168.60   10.59
  -3   0  -4  164.43   10.61
  -3   0  -4  160.45    8.99
  -3   0  -4  172.54    9.74
   4   0  -4 1339.17   35.15
  -4   0  -4 1295.08   29.50
   4   0   4 1330.07   28.06
  -4   0  -4 1233.15   32.95
   4   0  -4 1327.57   28.80
  -4   0  -4 1284.50   36.29
  -4   0   4 1264.12   32.76
  -4   0   4 1320.27   36.30
   4   0   4 1398.02   30.80
  -4   0  -4 1216.05   33.73
   4   0   4 1307.25   32.49
   4   0  -4 1310.98   27.07
   5   0   4    2.72    1.22
   5   0  -4    2.67    1.16
  -5   0   4    3.32    1.54
   5   0   4    2.68    1.10
  -5   0  -4    4.63    1.37
   5   0  -4    2.87    1.03
   5   0  -4    3.71    0.85
   5   0   4    3.06    1.33
  -5   0  -4    1.81    1.05
   5   0  -4    3.19    1.76
   6   0  -4   10.18    2.67
   6   0   4   14.12    2.37
  -6   0  -4   12.29    2.33
   6   0  -4   18.08    2.01
   6   0  -4   13.11    1.61
  -6   0   4   11.09    2.38
   6   0  -4   15.04    4.11
   6   0   4   13.46    3.03
  -6   0  -4   11.90    3.20
   6   0   4   11.27    2.86
   7   0   4   58.83    6.53
  -7   0   4   56.44    4.95
   7   0  -4   62.14    6.41
  -7   0  -4   62.95    4.75
   7   0   4   65.69    4.52
   7   0   4   65.41    5.77
   7   0  -4   61.24    4.35
   7   0  -4   55.49    6.24
   8   0  -4   21.56    4.87
   8   0  -4   27.19    3.23
   8   0  -4   30.18    4.71
  -8   0   4   26.22    3.63
  -8   0  -4   25.12    3.02
   8   0   4   23.91    2.96
   8   0   4   20.85    3.93
   8   0   4   21.33    4.66
   9   0  -4  342.20   13.47
   9   0   4  361.67   23.15
  -9   0   4  340.21   14.89
   9   0   4  355.72   16.24
   9   0  -4  353.43   18.50
   9   0  -4  354.83   17.21
  -9   0  -4  357.10   13.13
  10   0  -4   17.58    3.68
  10   0  -4   16.60    4.65
 -10   0  -4   14.45    3.07
 -10   0   4   10.94    2.94
  10   0  -4   13.88    4.32
  10   0   4   10.28    3.39
  11   0  -4   13.44    4.22
 -11   0  -4   15.03    3.11
  11   0   4   16.83    4.67
  11   0  -4   20.42    4.27
  11   0   4   11.39    3.81
  11   0  -4   10.23    3.19
 -12   0  -4  342.63   13.91
  12   0   4  366.92   20.17
  12   0  -4  357.10   21.72
  12   0   4  336.85   18.34
  12   0  -4  362.10   16.36
  13   0   4   51.03    7.58
  13   0  -4   53.42    5.43
  13   0  -4   33.61    7.42
  13   0   4   49.94    7.37
 -13   0  -4   47.08    4.68
  14   0   4  419.58   22.19
  14   0  -4  454.49   19.77
  14   0  -4  410.71   25.22
  14   0   4  437.85   23.61
 -14   0  -4  435.75   16.28
  15   0   4  192.74   15.19
 -15   0  -4  185.15   10.11
  15   0  -4  174.77   16.52
  15   0   4  188.27   15.43
  15   0   4  183.69   14.58
  15   0  -4  190.91   12.60
  16   0  -4  558.59   33.33
  16   0   4  492.08   26.11
 -16   0  -4  489.74   17.63
  16   0  -4  490.57   22.17
  16   0   4  489.01   25.90
 -17   0  -4   28.35    2.95
  17   0  -4   18.70    6.11
  17   0   4   13.47    5.80
  17   0  -4   19.58    3.99
  17   0   4   24.32    6.38
  17   0   4   20.54    6.53
  18   0  -4  262.56   16.59
  18   0   4  248.67   18.71
 -18   0  -4  277.66   11.82
  18   0  -4  265.54   21.76
  18   0   4  264.86   19.30
  18   0   4  245.19   18.88
  19   0  -4   -1.17    1.48
  19   0  -4    3.27    2.56
  19   0   4   -3.05    2.55
  19   0   4   -4.59    1.91
  19   0   4    5.17    2.44
   0  -1   4    0.66    1.01
   0   1   4   -0.10    0.42
   0  -1   4    0.76    0.50
   0   1  -4    0.80    1.59
   0   1  -4    0.11    0.36
   0  -1  -4    0.19    0.82
   0   1  -4    1.12    0.76
   0   1   4    0.82    0.79
   0  -1  -4    2.38    0.75
   0  -1   4    1.05    0.77
   0  -1  -4    0.66    0.95
   1  -1   4  203.00    7.99
   1  -1   4  193.78    6.72
   1   1  -4  204.59   11.89
   1  -1   4  192.44   10.63
   1  -1   4  205.28    9.41
   1   1  -4  194.39   10.68
  -1   1   4  201.64    9.50
   1   1  -4  214.67    8.64
  -1   1   4  198.10    8.17
  -1  -1  -4  195.00    9.35
  -1  -1  -4  180.91    8.87
   1  -1   4  199.33    6.36
  -1  -1  -4  207.61    7.01
  -1   1  -4  191.52   11.46
   1  -1  -4  204.54    9.86
  -1  -1   4  205.44    7.82
  -1  -1   4  199.66    7.32
  -1  -1   4  184.70   10.82
  -1   1  -4  206.59   11.63
   1  -1  -4  202.06    8.70
   1  -1  -4  199.53   11.21
   1   1   4  193.79    8.74
   1   1   4  188.92    8.84
  -1  -1   4  193.17    8.98
  -2  -1  -4  678.71   16.69
  -2   1   4  690.94   17.17
   2  -1   4  678.24   14.64
   2  -1   4  672.79   20.24
   2  -1   4  685.91   16.47
   2   1  -4  670.38   15.69
  -2  -1  -4  671.47   19.48
  -2  -1  -4  659.37   19.77
   2  -1   4  655.53   16.83
   2   1  -4  663.83   20.50
   2   1  -4  655.48   23.19
  -2   1   4  648.70   19.77
   2   1   4  654.55   18.72
   2  -1  -4  672.14   17.91
  -2   1  -4  678.25   24.46
   2   1   4  674.61   19.16
  -2   1  -4  664.87   17.25
  -2  -1   4  629.46   22.59
   2  -1  -4  679.94   22.37
   2  -1  -4  706.94   16.02
  -2  -1   4  649.05   22.35
  -2   1  -4  656.51   22.83
   2  -1  -4  674.90   20.42
   3  -1   4  240.72    9.20
   3  -1   4  250.56    9.96
   3  -1   4  228.91   11.48
  -3   1   4  238.93   11.29
  -3  -1  -4  228.90   11.01
  -3  -1  -4  234.11   10.37
   3   1  -4  241.77    8.64
  -3  -1  -4  239.18    9.25
   3  -1   4  242.67    7.39
   3   1  -4  230.07   13.16
  -3   1   4  252.81    8.86
   3   1   4  230.80    9.86
   3  -1  -4  248.92    8.45
  -3  -1   4  228.73   12.86
  -3   1  -4  232.93   10.23
  -3  -1   4  253.14    7.14
  -3   1  -4  239.57   13.88
   3  -1  -4  242.63   12.27
  -3   1  -4  243.75   12.94
   3  -1  -4  239.17    9.24
  -4  -1  -4  744.07   21.05
  -4  -1  -4  733.19   20.07
   4   1  -4  764.60   25.86
   4   1  -4  768.21   19.35
   4  -1   4  811.98   19.89
   4  -1   4  726.23   20.98
   4  -1   4  763.34   24.17
   4  -1   4  731.35   16.70
   4  -1  -4  780.13   23.91
   4  -1  -4  797.31   19.20
   4  -1  -4  688.78   18.36
   4   1   4  771.38   14.68
  -4   1  -4  696.41   26.91
  -4  -1   4  761.99   14.48
  -4   1  -4  696.73   22.45
   4   1   4  736.34   21.87
  -4   1  -4  764.43   25.31
   4   1   4  711.40   20.13
  -5  -1  -4  246.93   10.92
   5   1  -4  250.56   10.43
   5  -1   4  251.50   11.68
   5   1  -4  259.64   14.25
   5  -1   4  249.40    7.68
   5  -1   4  265.46   13.73
  -5  -1  -4  234.03   10.76
   5  -1  -4  249.98   10.27
   5  -1  -4  242.59    9.03
  -5   1  -4  249.97   13.35
   5   1   4  239.34   11.76
   5  -1  -4  241.84   12.33
   5   1   4  262.21    7.60
  -5   1  -4  242.84   13.58
   5   1   4  226.15   10.02
   6  -1   4  188.00   12.11
   6  -1   4  182.68    6.31
  -6  -1  -4  175.81    9.66
  -6  -1  -4  172.74    9.11
   6   1  -4  172.36   11.75
   6  -1   4  190.20   10.67
   6   1  -4  179.71    9.32
   6   1   4  189.29    7.26
  -6   1  -4  181.17   11.77
   6  -1  -4  169.38    7.34
  -6  -1   4  178.90    8.01
   6   1   4  171.28    8.68
   6  -1  -4  171.88   10.42
   6  -1  -4  183.26    9.27
   6   1   4  182.92    8.93
   6   1   4  174.56   10.35
  -6   1  -4  183.85   12.04
   7  -1   4   99.01    8.10
   7  -1   4   96.06    4.37
   7   1  -4   93.27    8.77
  -7  -1  -4   96.85    6.88
   7   1  -4   98.88    7.33
   7  -1   4   92.29    8.78
  -7   1   4   95.73    8.16
  -7   1  -4   90.10    4.77
   7  -1  -4   93.05    6.88
  -7   1  -4  115.80    9.33
   7   1   4   87.42    7.60
   7   1   4   90.13    6.37
  -7  -1   4   96.89    6.57
   7  -1  -4   86.06    7.37
   7  -1  -4   93.50    5.08
   7   1   4   88.03    6.54
  -8  -1  -4  638.95   20.48
   8   1  -4  612.57   24.91
   8  -1   4  593.09   24.71
   8   1  -4  601.97   21.68
   8  -1   4  609.75   22.64
  -8  -1   4  624.07   19.70
  -8   1  -4  609.49   23.94
   8   1   4  633.10   18.48
   8   1   4  602.31   22.55
   8   1   4  624.47   20.52
   8   1   4  568.83   18.94
   8  -1  -4  597.04   16.17
   8  -1  -4  602.11   21.74
   8  -1  -4  630.46   20.42
  -8   1  -4  608.14   14.88
   9  -1   4   31.95    6.92
   9   1  -4   30.16    6.64
  -9  -1  -4   29.44    3.97
   9   1  -4   19.21    4.38
  -9   1   4   27.68    5.24
   9   1   4   19.70    4.22
  -9   1  -4   33.47    6.33
   9  -1  -4   27.68    4.34
   9  -1  -4   28.82    4.20
   9   1   4   22.16    4.32
  -9  -1   4   20.70    3.99
  -9   1  -4   33.34    2.44
   9   1   4   28.58    3.86
   9  -1  -4   28.33    2.80
  10  -1   4  601.49   26.70
  10  -1   4  655.44   25.91
 -10  -1  -4  672.06   22.38
  10   1  -4  647.38   30.76
  10   1   4  646.42   21.72
 -10  -1   4  622.02   22.25
  10   1   4  646.34   25.22
 -10   1  -4  670.96   25.52
  10  -1  -4  657.52   22.59
  10  -1  -4  631.58   23.10
  10  -1  -4  589.66   16.78
  10   1   4  620.84   23.02
  11   1  -4    6.13    1.77
  11  -1   4    1.86    1.91
  11   1  -4    3.31    2.74
  11  -1   4    3.92    2.78
  11   1  -4    1.31    1.82
  11  -1  -4    0.96    1.64
  11   1   4    0.96    1.60
  11   1   4    1.77    1.49
 -11   1  -4    4.59    1.48
  11  -1  -4   -0.40    0.98
  11   1   4    0.45    0.84
  11  -1  -4    1.33    1.32
  11  -1  -4    1.77    1.26
  12  -1   4    6.10    2.72
  12   1  -4    6.41    1.48
  12  -1   4    7.25    2.78
  12   1  -4   10.09    4.35
 -12  -1  -4    7.23    1.93
  12  -1  -4    4.35    2.06
  12   1   4    4.82    2.83
  12   1   4    5.12    2.42
  12   1   4   11.71    4.48
  12  -1  -4    1.62    1.83
  12  -1  -4    8.84    2.39
  13  -1   4    1.64    2.38
  13  -1   4   -1.22    1.42
  13   1  -4    2.73    1.13
 -13  -1  -4    0.70    1.91
  13   1  -4    1.89    2.01
  13  -1  -4    2.50    1.73
 -13   1  -4    7.71    2.18
  13   1   4   -0.80    1.57
  13   1   4    2.58    2.34
  13  -1  -4    6.98    1.75
  13  -1  -4    4.86    1.39
  13   1   4    0.62    1.48
  14  -1   4  117.38   11.70
 -14  -1  -4  105.54    8.65
  14   1  -4  116.57   12.72
  14   1  -4  129.44    9.68
  14  -1   4  125.77   12.36
 -14   1  -4  119.74    9.83
  14   1   4  115.80   11.77
  14  -1  -4  132.30    7.61
  14  -1  -4  120.02    9.55
  14   1   4  120.46   11.61
  14  -1  -4  122.65    7.24
  14   1   4  118.81   11.01
  15  -1   4    6.62    3.33
 -15  -1  -4    7.08    2.84
  15   1  -4    2.64    3.61
  15  -1   4    7.14    2.83
  15   1  -4    5.22    2.40
  15   1   4    8.04    3.29
  15  -1  -4    7.22    1.58
  15   1   4    0.94    2.80
  15   1   4    3.67    2.85
  16  -1   4   24.47    8.24
 -16  -1  -4   30.96    3.82
  16   1   4   23.24    6.84
  16  -1  -4   32.89    2.68
  16   1   4   40.24    8.45
  16  -1  -4   24.79    5.63
  16   1   4   30.90    8.05
  17  -1   4   -1.08    2.18
  17   1  -4   -1.55    1.29
 -17  -1  -4   -0.32    1.70
  17  -1   4    0.09    1.49
  17   1   4   -2.39    1.79
  17  -1  -4   -3.35    1.87
  17   1   4   -0.54    2.71
  18  -1   4   17.05    5.84
  18  -1   4   21.79    5.97
  18   1  -4   31.04    9.48
  18   1   4   14.93    5.53
  18   1   4    8.42    4.86
  18   1   4   18.33    5.93
  18  -1  -4   22.24    6.95
   0  -2  -4  163.44    5.43
   0  -2   4  153.31    9.79
   0  -2  -4  158.77    8.47
   0   2   4  163.62    8.31
   0   2  -4  155.52   10.93
   0  -2   4  151.16    8.79
   0   2  -4  165.57    7.10
   0  -2   4  167.37    7.30
   0  -2  -4  168.52    9.39
  -1  -2  -4   32.46    3.98
   1   2  -4   29.27    2.85
   1  -2   4   25.86    3.37
  -1   2   4   33.03    3.59
   1  -2   4   30.50    4.20
  -1  -2  -4   28.57    2.06
   1  -2   4   29.43    2.96
   1  -2   4   26.55    2.71
   1  -2   4   21.07    4.26
   1   2  -4   33.18    6.46
  -1  -2  -4   27.38    2.69
   1   2   4   24.84    3.28
  -1  -2   4   28.54    4.98
  -1   2  -4   21.50    5.02
  -1  -2   4   29.01    3.02
   1  -2  -4   24.83    3.00
   1  -2  -4   16.24    3.04
   1  -2  -4   26.63    2.15
  -1  -2   4   20.56    2.52
   2  -2   4  618.01   21.04
   2  -2   4  622.47   20.05
   2  -2   4  661.84   16.97
  -2  -2  -4  622.12   20.22
   2   2  -4  661.91   17.36
   2   2  -4  612.65   24.20
   2  -2   4  682.79   23.25
  -2  -2  -4  641.90   17.26
  -2  -2  -4  662.10   14.77
   2  -2   4  666.74   16.11
   2   2   4  699.39   20.17
  -2  -2   4  673.51   16.40
   2  -2  -4  661.56   22.40
   2  -2  -4  654.27   20.82
   2  -2  -4  693.68   16.55
  -2  -2   4  672.93   18.39
  -2  -2   4  654.42   17.30
   2  -2  -4  627.04   18.73
  -2   2  -4  677.38   24.18
   3  -2   4    6.05    2.29
  -3  -2  -4    3.87    1.56
   3  -2   4    4.04    2.22
   3  -2   4    5.93    1.46
   3  -2   4    4.01    1.06
  -3  -2  -4    5.27    1.13
   3   2  -4    5.51    2.56
   3   2  -4    2.94    1.26
   3   2   4    7.04    2.30
   3  -2  -4    4.26    1.73
   3   2   4    4.07    1.06
  -3  -2   4    8.26    1.73
  -3   2  -4    7.45    3.10
   3  -2  -4    5.38    2.46
   3  -2  -4    3.87    1.43
  -3  -2   4    3.37    1.55
   3  -2  -4    4.84    2.11
   4  -2   4  344.89    8.48
   4  -2   4  339.60   11.47
   4   2  -4  343.47   17.85
   4  -2   4  338.67   17.26
   4   2  -4  333.87   12.16
  -4  -2  -4  337.23   12.38
  -4  -2  -4  329.29   14.02
   4  -2   4  354.26   15.76
  -4  -2   4  322.39   13.22
  -4   2  -4  343.87   16.34
  -4  -2   4  348.86    8.35
  -4  -2   4  329.80    9.22
   4   2   4  342.51   13.92
  -4   2  -4  334.06   14.47
   4  -2  -4  336.19   14.77
   4  -2  -4  318.55   12.26
   4  -2  -4  340.27   14.57
   4  -2  -4  343.06   13.22
  -5  -2  -4  442.70   16.88
   5  -2   4  455.68   21.05
   5  -2   4  441.82   16.01
   5   2  -4  456.69   15.38
   5   2  -4  427.00   20.71
   5  -2   4  449.01   18.78
   5  -2  -4  459.30   17.40
   5   2   4  459.93   12.08
   5  -2  -4  436.07   14.67
   5  -2  -4  446.94   16.15
   5   2   4  448.16   16.82
  -5   2  -4  429.00   17.84
  -5   2  -4  426.68   18.42
  -5  -2   4  445.39   14.43
   6  -2   4 1957.27   53.31
   6   2  -4 2042.64   44.37
   6  -2   4 2028.86   49.98
  -6  -2  -4 1985.18   46.24
   6   2  -4 2001.62   53.57
   6  -2   4 1951.85   41.64
   6  -2  -4 1937.86   45.15
  -6  -2   4 1951.95   39.24
   6  -2  -4 2003.50   45.39
   6  -2  -4 1940.06   42.26
   6   2   4 1979.20   46.15
   6   2   4 2114.81   47.41
  -6   2  -4 1953.52   48.06
   7  -2   4   11.08    2.56
   7   2  -4   14.05    4.57
  -7  -2  -4   18.54    4.44
   7  -2   4   11.38    3.98
   7   2  -4   14.41    3.58
   7  -2   4   20.46    4.69
  -7  -2   4   16.20    2.97
   7   2   4   13.68    3.64
   7  -2  -4   16.11    3.87
   7   2   4   15.98    2.85
   7  -2  -4   11.89    3.52
   7  -2  -4   17.99    3.41
  -7   2  -4   18.63    4.17
  -8  -2  -4  277.61   14.00
   8  -2   4  257.25   17.09
   8   2  -4  282.99   17.33
   8   2  -4  258.45   13.37
   8  -2   4  276.58   15.72
  -8   2  -4  291.69   14.26
   8  -2  -4  273.62   14.13
   8  -2  -4  282.30   13.39
   8   2   4  268.19   10.84
  -8  -2   4  259.60   11.27
   8   2   4  271.55   14.31
   8  -2  -4  263.17   11.32
   9  -2   4    2.77    2.39
   9   2  -4    5.22    2.45
   9  -2   4    3.69    2.54
  -9  -2  -4   -0.77    1.02
   9   2  -4   -1.24    1.29
   9   2   4    0.37    1.69
   9   2   4    0.39    0.79
  -9   2  -4    3.72    1.41
  -9  -2   4    1.11    1.52
   9  -2  -4    0.07    1.31
   9  -2  -4    0.27    1.03
  10  -2   4 1483.36   47.56
  10  -2   4 1448.29   43.43
  10   2  -4 1403.18   45.91
  10   2  -4 1425.05   41.13
  10  -2  -4 1483.92   37.76
  10   2   4 1427.41   35.77
  10  -2  -4 1506.77   41.30
  10   2   4 1508.26   42.28
 -10   2  -4 1515.49   38.03
  11   2  -4  184.61   13.29
  11  -2   4  184.58   15.34
  11  -2   4  188.34   14.03
 -11  -2  -4  182.80   12.39
  11  -2  -4  183.60   11.03
  11  -2  -4  178.47   12.03
  11   2   4  188.55   10.94
 -11   2  -4  195.08   10.76
  11   2   4  169.39   12.79
 -12  -2  -4  162.93   11.91
  12   2  -4  156.83   13.22
  12  -2   4  170.72   14.99
  12  -2   4  170.61   13.51
  12   2   4  186.42   13.82
 -12   2  -4  178.62    9.75
  12  -2  -4  162.65   10.43
  12   2   4  165.87   12.58
  12  -2  -4  165.84   11.81
 -13  -2  -4  188.90   13.05
  13   2  -4  201.23   15.76
  13  -2   4  187.64   14.61
  13  -2   4  197.57   16.33
  13  -2  -4  201.65   11.62
  13  -2  -4  212.00   13.27
  13   2   4  177.35   12.19
  13  -2  -4  204.40   13.10
  13   2   4  182.34   14.34
 -13   2  -4  207.42   10.01
  14  -2   4   62.46    8.77
 -14  -2  -4   71.34    7.57
  14  -2   4   74.11   10.05
  14   2  -4   73.23   10.43
  14  -2  -4   70.55    7.26
  14   2   4   67.38    9.10
  14  -2  -4   85.71    8.09
 -14   2  -4   89.29    5.28
  14   2   4   72.52    7.46
 -15  -2  -4    7.73    3.71
  15   2  -4    5.09    3.59
  15  -2   4    2.64    2.92
  15  -2   4    6.86    4.21
  15   2   4    2.45    2.87
  15  -2  -4    6.67    1.98
  15   2   4    4.33    2.93
  16   2  -4   24.08    6.94
 -16  -2  -4   21.24    4.52
  16  -2   4   11.22    4.81
  16  -2   4   21.01    6.24
  16  -2  -4   27.46    5.95
  16   2   4   20.20    5.48
  17  -2   4    2.38    3.30
  17  -2   4    3.68    2.39
 -17  -2  -4   11.72    2.60
  17   2  -4    8.83    4.27
  17  -2  -4   12.22    4.88
  17   2   4    8.37    4.67
  17   2   4    8.72    4.51
  18  -2   4   10.99    3.58
  18  -2   4    5.16    3.58
  18   2  -4   11.75    4.56
  18   2   4   11.17    4.64
  18  -2  -4    4.62    3.93
  18   2   4   14.50    6.20
 -18  -2   4   16.81    4.97
   0   3  -4    1.71    1.26
   0  -3   4    0.31    1.63
   0   3  -4    0.04    0.57
   0  -3  -4   -0.14    0.77
   0  -3   4    0.76    1.22
   1  -3   4  139.39   10.93
  -1  -3  -4  113.86    5.66
   1   3  -4  110.21    6.76
   1  -3   4  116.12    8.01
  -1  -3  -4  108.82    8.23
   1   3  -4  106.72   10.06
   1  -3   4   99.93    7.54
   1  -3  -4  117.01    5.87
  -1  -3   4  115.26    7.43
  -1  -3   4  109.48    8.66
   1   3   4  118.02    7.86
  -1   3  -4  120.15   10.04
   1  -3  -4  112.52    8.21
   2   3  -4  461.40   22.35
   2   3  -4  443.28   15.09
   2  -3   4  444.90   21.24
  -2  -3  -4  446.10   17.60
   2  -3   4  452.38   17.66
  -2  -3  -4  442.59   13.22
   2  -3  -4  434.20   17.19
  -2   3  -4  449.90   20.12
  -2  -3   4  461.30   17.21
   2  -3  -4  432.91   13.29
   2   3   4  434.39   16.54
   3   3  -4  141.04   12.14
  -3  -3  -4  147.57    9.72
  -3  -3  -4  147.54    6.98
   3  -3   4  140.17   12.04
   3  -3   4  143.92    9.18
   3   3  -4  146.94    8.27
   3  -3   4  151.28   10.25
   3  -3   4  155.34    5.80
   3  -3   4  147.30    6.06
  -3  -3   4  149.99    8.29
   3  -3  -4  151.45   10.15
   3  -3  -4  155.37    9.77
  -3   3  -4  138.87   10.34
   3   3   4  162.90    9.60
   3  -3  -4  145.76    7.12
   3   3   4  154.55    6.87
   3  -3  -4  144.41    9.46
   4   3  -4  497.63   24.10
  -4  -3  -4  493.06   19.11
  -4  -3  -4  493.66   15.31
   4  -3   4  471.34   17.61
   4  -3   4  476.99   23.61
   4  -3   4  491.68   20.33
   4   3  -4  478.27   16.72
   4  -3  -4  480.91   15.35
   4  -3  -4  486.26   18.52
  -4   3  -4  486.46   20.35
  -4  -3   4  492.92   13.77
   4  -3  -4  495.06   18.71
   4  -3  -4  487.22   18.85
  -4  -3   4  495.39   14.51
   4   3   4  496.14   18.31
   4   3   4  494.64   14.07
   5  -3   4  140.78   10.99
   5  -3   4  144.63   12.96
  -5  -3  -4  151.73   10.44
   5   3  -4  159.47    9.28
   5   3  -4  155.29   15.67
   5  -3  -4  169.99   10.53
   5   3   4  150.65   11.64
  -5  -3   4  162.57    5.03
   5  -3  -4  158.14   10.22
  -5  -3   4  156.25    7.08
  -5  -3   4  157.10    5.83
   5  -3  -4  153.47    9.76
   5   3   4  160.50    7.47
  -5   3  -4  153.20   10.39
   6  -3   4  112.50   10.08
   6   3  -4  114.82    8.01
  -6  -3  -4  113.64    9.15
   6  -3   4  100.64   11.04
   6   3  -4   99.71   10.76
   6  -3  -4  110.91    8.61
  -6  -3   4  107.23    6.19
   6  -3  -4  106.51    7.89
   6   3   4  107.17    8.34
  -6   3  -4  124.25    8.94
   6   3   4  110.80    6.35
   7  -3   4   54.27    7.27
   7   3  -4   49.90    7.62
  -7  -3  -4   54.87    6.53
   7   3  -4   60.05    6.16
   7  -3   4   61.96    8.61
  -7  -3   4   57.60    4.76
   7  -3  -4   62.73    5.88
   7   3   4   55.92    4.74
   7  -3  -4   55.99    6.50
  -7   3  -4   65.93    5.87
   7   3   4   59.08    6.41
   8  -3   4  454.97   24.75
   8   3  -4  411.71   17.81
  -8  -3  -4  425.60   19.55
   8  -3   4  398.11   21.01
  -8   3  -4  461.44   16.77
   8   3   4  432.43   15.11
   8  -3  -4  412.20   19.30
   8   3   4  437.73   19.13
   8  -3  -4  412.82   16.32
  -9  -3  -4   20.39    4.74
   9  -3   4   17.51    5.25
   9   3  -4   17.17    3.76
   9  -3   4   16.67    4.68
  -9   3  -4   20.81    3.16
   9   3   4   19.80    3.66
   9  -3  -4   18.54    5.07
   9  -3  -4   23.42    3.35
   9   3   4   31.01    5.98
  10  -3   4  479.44   26.38
  10  -3   4  460.17   23.23
 -10  -3  -4  451.93   21.35
  10   3  -4  453.39   20.57
  10   3   4  463.11   17.25
  10  -3  -4  470.88   17.19
  10   3   4  461.62   21.01
  10  -3  -4  454.94   21.95
  11  -3   4   -0.33    1.52
  11  -3   4    1.41    1.78
  11   3  -4    1.46    1.17
 -11  -3  -4    5.60    2.57
  11  -3  -4    3.02    1.74
  11   3   4    2.51    1.35
  11  -3  -4    2.75    1.76
  11   3   4    0.38    1.21
  12  -3   4   -0.27    1.67
  12   3  -4    4.82    2.58
  12  -3   4    5.93    4.32
 -12  -3  -4    1.84    2.03
  12  -3  -4    0.37    2.08
  12   3   4    3.94    2.96
  12  -3  -4    4.55    2.05
  12   3   4    6.65    1.78
 -13  -3  -4    1.73    1.80
  13   3  -4    1.04    2.01
  13  -3   4   -1.09    1.66
  13  -3   4   -1.24    2.00
  13   3   4    4.19    2.89
  13   3   4    1.44    0.99
  13  -3  -4    3.95    2.23
 -14  -3  -4   98.80   10.42
  14  -3   4   82.46   10.48
  14   3  -4   93.86   11.69
  14   3   4  100.70   10.95
  14  -3  -4   91.20    9.63
  14   3   4   81.65    8.50
  15  -3   4    4.66    3.61
 -15  -3  -4    4.67    3.25
  15  -3   4    4.18    3.08
  15   3  -4   -0.16    2.44
  15   3   4    1.89    2.41
  15  -3  -4    6.16    2.04
  15  -3  -4    2.54    2.50
 -15  -3   4    3.34    2.21
  16  -3   4   13.69    5.09
  16  -3   4   21.04    6.76
  16   3  -4   17.53    6.46
 -16  -3  -4   16.95    4.73
 -16  -3   4   31.41    8.70
  16   3   4   29.23    6.54
  16  -3  -4   22.91    6.19
  16   3   4   13.51    4.71
  17  -3   4    0.82    1.45
  17  -3   4   -1.51    2.07
  17   3  -4    2.10    2.46
 -17  -3  -4   -0.52    1.60
  17  -3  -4    3.37    2.66
 -17  -3   4    0.36    2.96
  17  -3  -4    1.82    2.09
  17   3   4    2.96    2.04
  17   3   4    0.22    1.70
   0  -4  -4 3184.52   68.59
   0  -4   4 3297.04   78.03
   0  -4   4 3167.02   68.91
   0   4  -4 3149.12   64.79
   0  -4   4 3225.69   64.21
   0   4  -4 3136.47   76.19
   1  -4   4  133.15    7.32
  -1  -4  -4  128.65    9.58
   1   4  -4  127.25    8.39
   1  -4   4  118.05   11.89
   1   4  -4  130.19   11.83
   1  -4   4  120.12    9.59
  -1  -4   4  127.81   11.40
  -1  -4   4  126.87    8.70
  -1  -4   4  121.64    9.36
   1  -4  -4  123.59    9.45
  -1   4  -4  133.29   11.16
   2  -4   4   30.45    5.69
   2  -4   4   35.94    3.33
  -2  -4  -4   31.36    5.61
   2   4  -4   36.83    5.33
   2   4  -4   28.07    6.36
   2  -4   4   32.27    7.96
  -2  -4   4   34.10    5.79
   2  -4  -4   36.65    5.12
  -2  -4   4   32.67    6.66
  -2   4  -4   34.87    5.12
  -3  -4  -4   54.35    6.47
   3  -4   4   58.10   10.96
   3  -4   4   64.13    3.91
   3   4  -4   65.69    5.95
   3   4  -4   61.34    8.77
   3  -4   4   53.52    6.60
   3  -4  -4   61.42    7.21
   3  -4  -4   69.49    7.03
  -3  -4   4   70.42    7.28
  -3  -4   4   70.51    7.55
  -3   4  -4   73.71    7.62
   4   4  -4  607.81   29.52
   4  -4   4  635.32   25.26
  -4  -4  -4  623.27   23.67
   4   4  -4  610.53   21.18
   4  -4   4  633.99   30.21
   4  -4  -4  582.76   22.00
  -4   4  -4  618.26   23.56
   4   4   4  610.27   22.37
  -4  -4   4  616.65   21.87
   4  -4  -4  636.03   24.35
  -4  -4   4  620.09   24.67
   4   4   4  632.83   18.70
   4  -4  -4  590.28   22.14
   5  -4   4    0.97    2.08
   5  -4   4    3.22    2.91
   5   4  -4    1.87    1.70
  -5  -4  -4    2.33    1.49
   5  -4  -4    2.53    1.65
   5   4   4    2.32    1.18
   5   4   4    5.51    2.10
   5  -4  -4    1.78    1.95
  -5   4  -4    8.24    2.73
  -5  -4   4    1.64    0.92
  -5  -4   4   13.16    3.96
   6   4  -4   11.29    3.33
   6  -4   4    4.05    2.69
  -6  -4  -4    6.39    2.57
   6  -4   4    7.48    3.51
   6   4   4   11.67    2.83
   6  -4  -4    9.97    3.37
   6   4   4    9.48    3.21
   6  -4  -4    8.30    2.95
   6  -4  -4    8.50    2.69
  -6  -4   4   14.14    2.97
  -6  -4   4    8.62    2.91
  -7  -4  -4   32.24    6.98
   7  -4   4   15.66    5.27
   7  -4   4   21.98    5.57
   7   4  -4   29.29    5.78
   7   4   4   27.57    3.69
   7  -4  -4   22.47    3.39
  -7  -4   4   17.11    4.80
   7   4   4   20.70    4.42
  -7   4  -4   25.71    4.68
   7  -4  -4   26.67    5.34
   8  -4   4   10.95    4.99
   8   4  -4    7.02    2.62
  -8  -4  -4   10.10    3.95
   8  -4   4   13.18    4.88
   8  -4  -4    6.56    2.52
   8   4   4   13.83    4.23
   8  -4  -4    9.17    2.63
  -8  -4   4   23.18    6.23
   8   4   4   10.31    2.70
  -9  -4  -4  152.40   12.59
   9   4  -4  170.91   12.04
   9  -4   4  155.35   14.07
   9  -4   4  167.06   15.98
  -9  -4   4  147.03   13.79
   9   4   4  163.31    9.69
   9  -4  -4  163.86   13.04
   9  -4  -4  160.49    9.09
   9   4   4  169.97   12.16
  10  -4   4    6.31    2.94
  10   4  -4    6.47    2.59
 -10  -4  -4    8.95    3.10
  10  -4   4   12.84    5.88
  10  -4  -4    8.22    3.41
  10   4   4    9.37    2.54
  10   4   4    6.37    2.95
 -10  -4   4    4.24    3.44
 -11  -4  -4    6.72    3.20
  11  -4   4    8.39    4.25
  11   4  -4    6.93    2.83
  11  -4   4    5.12    3.70
 -11  -4   4    0.24    2.74
  11   4   4    5.44    1.68
  11   4   4    5.20    2.53
  11  -4  -4    5.61    1.73
  11  -4  -4    2.89    2.92
 -12  -4  -4  205.16   15.93
  12   4  -4  209.39   15.17
  12  -4   4  188.84   22.51
  12  -4   4  190.17   16.21
  12  -4  -4  184.09   15.37
  12   4   4  184.23   11.74
 -12  -4   4  189.12   19.59
  12   4   4  201.42   14.86
  13   4  -4   23.37    5.85
  13  -4   4   19.16    7.48
 -13  -4  -4   29.50   10.50
 -13  -4   4   16.73    5.38
  13   4   4   16.82    5.14
  13   4   4   19.88    4.69
  13  -4  -4   23.33    6.57
  14   4  -4  226.63   17.62
 -14  -4  -4  232.71   17.81
  14  -4   4  258.79   20.92
  14  -4   4  265.68   19.87
  14  -4  -4  237.11   19.05
  14   4   4  236.27   14.97
 -14  -4   4  241.03   20.39
  14   4   4  250.36   17.65
  15  -4   4   89.59   11.57
  15   4  -4  100.63   12.59
 -15  -4  -4  101.36   12.10
  15  -4   4  107.40   13.74
 -15  -4   4   74.11   12.37
  15  -4  -4   95.39   10.90
  15  -4  -4  120.84   12.57
  15   4   4  108.09   11.32
  16  -4   4  298.88   21.17
  16  -4   4  308.29   22.80
 -16  -4  -4  249.00   18.93
  16   4  -4  279.33   21.49
 -16  -4   4  288.54   22.78
  16  -4  -4  280.94   20.00
  16   4   4  286.92   19.42
  16   4   4  256.80   16.53
  16  -4  -4  285.14   19.35
   0  -5   4    2.02    1.82
   0  -5   4    0.63    0.47
   0  -5   4   -0.47    0.94
   0  -5  -4    0.29    1.11
   1  -5   4   54.91    7.14
  -1  -5  -4   47.74    6.23
   1   5  -4   48.94    5.85
   1  -5   4   53.18    4.87
   1  -5   4   44.75    9.32
  -1  -5   4   42.16    5.05
   1  -5  -4   55.96    6.66
  -1  -5   4   54.76   10.89
  -1  -5   4   52.88    6.76
   2  -5   4  226.95    9.53
   2  -5   4  219.13   15.08
   2   5  -4  232.76   12.97
  -2  -5  -4  224.90   14.11
   2  -5   4  221.85   18.73
  -2  -5   4  236.20   16.88
  -2  -5   4  247.89   15.57
   2  -5  -4  208.53   13.20
   3  -5   4   69.77    8.57
   3  -5   4   60.80    4.10
   3   5  -4   54.49    6.06
  -3  -5  -4   55.77    7.06
   3  -5   4   51.75   10.03
   3  -5  -4   56.33    7.72
  -3  -5   4   52.48    7.83
  -3  -5   4   65.82    6.86
   3  -5  -4   53.36    6.56
   4   5  -4  252.77   14.01
   4  -5   4  258.60   17.20
  -4  -5  -4  252.20   15.49
   4  -5   4  237.18   20.07
   4  -5  -4  256.55   16.50
  -4  -5   4  235.36   14.61
  -4  -5   4  243.48   15.74
   4  -5  -4  256.98   14.56
   5   5  -4   67.46    7.11
   5  -5   4   64.00    8.79
   5  -5   4   73.64   11.02
  -5  -5  -4   80.88    8.82
  -5  -5   4   71.92    7.97
  -5  -5   4   71.12    5.04
   5  -5  -4   80.88    9.10
  -5  -5   4   74.89    8.67
   5  -5  -4   71.85    7.18
   5   5   4   80.42    6.80
   5  -5  -4   73.94    7.76
   6  -5   4   47.24   10.46
   6  -5   4   47.90    9.49
  -6  -5  -4   58.44    7.85
   6   5  -4   53.12    6.35
   6  -5  -4   55.98    5.84
   6   5   4   55.61    5.78
   6  -5  -4   53.69    6.60
  -6  -5   4   52.01    6.43
  -6  -5   4   53.61    4.17
  -6  -5   4   47.83    8.51
   6  -5  -4   52.51    7.48
   7  -5   4   26.14    6.94
   7   5  -4   28.12    5.89
  -7  -5  -4   25.75    5.80
   7  -5   4   23.80    7.82
  -7  -5   4   24.48    2.55
  -7  -5   4   25.05    6.68
   7  -5  -4   28.46    3.98
  -7  -5   4   23.10    4.93
   7  -5  -4   21.70    5.51
   7  -5  -4   28.99    5.62
   7   5   4   24.69    4.66
   8  -5   4  212.40   17.57
   8  -5   4  248.19   21.01
   8   5  -4  238.85   14.95
  -8  -5  -4  198.56   15.28
   8   5   4  232.46   12.34
  -8  -5   4  200.72   16.02
   8  -5  -4  233.73   16.78
   8  -5  -4  230.01   11.13
  -9  -5  -4    5.23    2.98
   9   5  -4    7.28    2.85
   9  -5   4   10.01    4.91
   9  -5   4    9.33    4.83
   9   5   4    7.22    2.27
   9  -5  -4    7.27    3.59
   9  -5  -4    4.67    2.39
  -9  -5   4    9.10    4.56
  10   5  -4  269.32   23.88
  10  -5   4  240.20   19.39
 -10  -5   4  208.98   19.98
  10   5   4  225.96   12.98
  10   5   4  206.36   15.07
  10  -5  -4  235.64   17.46
  11   5  -4    0.53    1.44
  11  -5   4    2.27    3.51
 -11  -5  -4   -1.37    1.94
  11  -5   4    1.00    4.15
  11  -5  -4    0.37    2.85
  11   5   4   -1.40    1.59
 -11  -5   4    0.91    2.50
  12  -5   4    1.78    3.93
 -12  -5  -4    5.14    2.09
  12  -5   4    1.26    3.29
  12   5  -4    4.60    2.30
  12   5   4   -1.64    2.11
 -12  -5   4    2.01    3.72
  12  -5  -4    3.77    3.11
  12   5   4    2.09    2.15
  13   5  -4   -1.73    1.40
  13  -5   4    0.64    3.28
  13  -5   4   -1.58    2.57
 -13  -5  -4    0.22    2.17
  13   5   4    3.42    2.86
  13  -5  -4    1.11    2.28
  13   5   4   -0.34    2.63
  14   5  -4   47.76    9.12
  14  -5   4   37.94    8.44
  14  -5   4   50.29    9.46
 -14  -5  -4   46.97    9.34
  14   5   4   35.62    6.64
  14  -5  -4   65.82    8.49
  14   5   4   48.98    7.15
 -14  -5   4   34.60    8.68
   0  -6   4   44.68   10.53
   0  -6  -4   24.53    5.52
   0  -6   4   36.00    6.07
   0  -6   4   42.33    8.43
   1  -6   4    2.95    3.44
   1  -6   4    5.19    2.14
  -1  -6  -4    3.63    2.33
   1  -6   4    5.02    2.89
  -1  -6   4    6.33    2.50
   1  -6  -4    3.54    2.35
  -1  -6   4    5.26    2.35
  -1  -6   4   11.13    4.69
  -2  -6  -4  155.60   12.64
   2  -6   4  151.13    7.89
   2  -6   4  162.86   14.36
   2  -6   4  161.86   17.68
  -2  -6   4  147.10   14.84
   2  -6  -4  138.78   11.47
  -2  -6   4  143.49   12.78
   2  -6  -4  144.06   13.86
  -2  -6   4  157.98   10.76
   3  -6   4    0.64    2.43
   3  -6   4    1.95    1.07
  -3  -6  -4    3.23    2.05
   3  -6   4    0.54    2.69
   3   6  -4    0.67    1.54
  -3  -6   4   -2.92    1.54
  -3  -6   4   -2.32    3.45
  -3  -6   4   -1.77    0.94
   3  -6  -4    0.31    1.55
   4  -6   4   74.23   10.07
   4  -6   4   67.80   14.31
   4   6  -4   73.11    8.02
  -4  -6  -4   73.66    8.91
   4  -6  -4   66.23    7.70
  -4  -6   4   73.39    8.57
   4  -6  -4   72.92    9.79
  -4  -6   4   70.21    9.50
   5  -6   4  108.79   12.51
   5  -6   4  119.57   15.87
   5   6  -4  102.09    9.72
   5  -6  -4  112.04   10.06
  -5  -6   4   96.01   10.14
  -5  -6   4  103.16   10.43
   5  -6  -4   98.55    8.86
   5  -6  -4   98.13   11.69
   6  -6   4  576.98   35.19
   6  -6   4  541.77   29.34
  -6  -6  -4  537.11   26.14
  -6  -6   4  537.40   25.67
  -6  -6   4  535.01   24.08
   6  -6  -4  548.43   23.82
   6  -6  -4  575.74   28.90
  -7  -6  -4    2.26    2.52
   7  -6   4    4.36    3.91
   7   6  -4    0.07    1.24
   7  -6   4    0.84    3.21
  -7  -6   4    3.01    2.23
   7  -6  -4    0.14    3.36
   7  -6  -4    2.13    2.81
  -7  -6   4    3.67    2.98
   7  -6  -4    0.59    1.35
   7   6   4    1.35    1.88
   8   6  -4   77.57    8.92
  -8  -6  -4   77.16   10.12
   8  -6   4   50.98   11.52
   8  -6   4   59.12   11.70
   8   6   4   72.42    7.56
  -8  -6   4   82.17   10.30
   8  -6  -4   65.51    5.95
  -8  -6   4   71.46    7.34
   8  -6  -4   81.85   11.18
  -9  -6  -4   -3.57    2.21
   9  -6   4   -0.49    2.62
   9  -6   4    2.05    2.69
   9   6  -4    5.44    2.62
   9   6   4   -2.28    1.43
  -9  -6   4   -2.99    2.99
  10  -6   4  417.58   27.71
 -10  -6  -4  426.65   25.25
  10  -6   4  436.41   30.38
  10   6  -4  408.40   22.56
 -10  -6   4  408.40   25.26
  10  -6  -4  399.24   25.35
  11  -6   4   51.06   10.86
 -11  -6  -4   43.55    8.96
  11   6  -4   51.19    7.72
  11  -6   4   48.62   10.09
  11   6   4   37.80    5.71
 -11  -6   4   52.19    9.66
  11  -6  -4   37.44    8.26
   0  -7  -4   -1.77    1.90
   0  -7   4   -5.15    2.65
   1  -7   4    8.22    6.89
   1  -7   4   14.23    7.15
  -1  -7  -4   13.22    4.46
   1  -7   4   16.93    3.39
  -1  -7   4    8.11    3.45
   1  -7  -4    4.12    3.54
  -1  -7   4   18.20    7.77
   1  -7  -4   10.04    3.87
   2  -7   4   83.82    6.10
   2  -7   4   85.16   11.53
   2  -7   4   72.65   15.86
  -2  -7  -4  103.10   10.72
   2  -7  -4   91.16   11.78
  -2  -7   4   89.70   13.02
  -2  -7   4   83.14    8.77
   2  -7  -4   93.11   10.06
  -3  -7  -4   20.81    5.70
   3  -7   4   11.30    6.30
   3  -7   4   12.21    4.73
   3  -7  -4   14.49    4.87
  -3  -7   4   16.58    4.51
  -3  -7   4   11.87    5.92
   3  -7  -4   15.01    6.32
   4  -7   4  121.47   14.04
  -4  -7  -4   93.60   10.90
   4  -7   4   72.61   14.53
   4   7  -4  107.05   10.90
   4  -7  -4   81.95    9.16
  -4  -7   4   83.73   12.42
  -4  -7   4  119.02   11.06
   4  -7  -4   88.92   12.39
  -4  -7   4   92.26   19.58
   4  -7  -4   95.20    9.71
  -5  -7  -4   27.58    6.52
   5  -7   4   37.96   11.62
   5  -7   4   24.33    8.15
   5   7  -4   29.34    6.17
  -5  -7   4   24.50    6.43
   5  -7  -4   26.57    8.41
   5  -7  -4   24.60    5.96
  -5  -7   4   22.49    7.83
   5  -7  -4   21.00    5.40
  -5  -7   4   15.38    5.47
   6   7  -4   14.80    4.34
   6  -7   4   15.67    6.73
  -6  -7  -4   14.91    3.95
   6  -7   4   26.54    8.61
   6  -7  -4   26.68    8.39
  -6  -7   4   18.93    5.03
   6  -7  -4   16.41    4.67
   6  -7  -4   11.86    3.90
  -6  -7   4   11.71    5.31
   7  -7   4    2.97    5.16
   7  -7   4    7.09    4.40
  -7  -7  -4    7.29    3.12
   7   7  -4    5.09    2.57
  -7  -7   4    3.80    3.62
   7  -7  -4    1.85    2.76
   7  -7  -4    8.51    4.91
   0   0   5    2.14    0.52
   0   0   5    3.96    1.44
   0   0  -5    0.35    0.86
   1   0  -5    2.71    1.01
  -1   0  -5    0.22    0.96
   1   0   5   -0.14    0.76
  -1   0  -5    4.80    1.89
   1   0  -5    0.70    0.93
  -1   0   5    1.68    0.88
   1   0   5    2.04    1.20
   2   0  -5    2.70    0.74
  -2   0   5    2.12    1.09
   2   0  -5    3.16    1.95
  -2   0  -5    2.49    1.23
  -2   0  -5    1.50    1.11
  -2   0  -5   10.40    3.20
   2   0   5    5.76    1.88
   2   0   5    2.41    1.18
  -2   0  -5    3.10    1.65
   2   0  -5    1.71    1.36
  -3   0   5  169.52    6.91
   3   0   5  157.56    7.82
   3   0  -5  160.29   11.34
   3   0   5  152.75    9.08
   3   0  -5  157.61    8.78
  -3   0  -5  159.62    9.31
  -3   0  -5  167.71    9.17
  -3   0  -5  156.48   11.53
   3   0  -5  154.30    8.28
  -4   0  -5   82.54    6.48
   4   0   5   82.52    4.90
   4   0  -5   83.89    4.95
   4   0   5   75.22    5.28
  -4   0   5   82.58    4.37
   4   0  -5   77.87    5.35
   4   0   5   77.01    6.68
   4   0  -5   82.79    8.12
  -4   0  -5   77.03    6.03
  -4   0  -5   74.89    8.32
  -5   0  -5  150.74    8.33
   5   0  -5  139.53   10.57
   5   0   5  119.80    7.85
  -5   0  -5  126.61   11.05
   5   0  -5  142.25    7.38
   5   0   5  136.29    7.14
   5   0   5  123.42    9.03
  -6   0  -5 1105.43   28.05
  -6   0  -5 1082.15   36.70
   6   0   5 1060.01   28.04
   6   0  -5 1087.43   34.18
   6   0   5 1104.37   32.39
   6   0  -5 1090.89   28.09
   6   0  -5 1039.84   24.36
   6   0   5 1096.70   27.25
  -6   0  -5 1036.92   33.21
   7   0  -5 1495.09   43.18
   7   0  -5 1558.92   29.30
   7   0   5 1609.42   43.68
   7   0  -5 1505.87   31.32
   7   0  -5 1622.59   39.15
  -7   0  -5 1558.67   36.54
   7   0   5 1589.25   37.36
   7   0   5 1588.04   36.07
  -7   0  -5 1618.77   48.09
   8   0  -5 3979.50   85.98
   8   0   5 4006.87   85.67
   8   0   5 3966.04   79.05
   8   0   5 3937.47   74.14
   8   0  -5 4064.52   82.28
  -8   0  -5 3926.66   76.41
   8   0  -5 3937.22   70.15
   9   0   5  127.36   11.06
   9   0  -5  127.46   10.94
  -9   0  -5  115.89    7.55
   9   0   5  126.73    7.38
   9   0   5  120.20    9.02
  -9   0   5  111.68    7.54
   9   0  -5  129.32   10.18
   9   0  -5  118.58    6.68
 -10   0   5   34.41    4.98
  10   0   5   40.95    7.53
  10   0   5   47.33    5.96
  10   0  -5   55.52    8.20
  10   0  -5   43.38    6.44
 -10   0  -5   47.97    4.62
  10   0  -5   51.72    4.70
  11   0   5   64.61    7.41
  11   0  -5   59.52    5.21
  11   0   5   56.60    7.69
 -11   0  -5   69.10    5.47
  11   0  -5   60.04    7.37
 -11   0   5   48.24    5.88
  11   0  -5   61.32    7.76
  12   0   5  108.25   10.10
  12   0   5  107.13    9.36
  12   0   5  108.90   11.36
  12   0  -5   91.55    9.79
  12   0  -5  102.73   10.89
  12   0  -5   92.58    7.10
 -12   0  -5  102.81    6.88
  13   0  -5   17.19    4.85
  13   0   5   15.09    4.69
  13   0   5   16.66    5.88
  13   0   5   12.99    3.53
 -13   0  -5   22.30    3.70
  13   0  -5   17.26    3.52
  13   0  -5   23.73    6.07
  14   0  -5   -1.53    1.58
  14   0   5    0.37    1.96
  14   0   5    2.42    2.82
  14   0   5    3.03    1.74
  14   0  -5    5.61    1.85
 -14   0  -5    2.13    1.30
 -15   0  -5    1.84    1.40
  15   0  -5    8.52    4.17
  15   0   5    3.94    2.25
  15   0   5    3.01    3.06
  16   0  -5    7.45    2.75
  16   0   5    9.75    3.26
 -16   0  -5   19.59    4.22
  16   0   5    8.39    4.47
  16   0   5    5.68    3.94
  16   0  -5    8.87    2.59
  17   0   5   18.72    6.49
 -17   0  -5   18.43    4.78
  17   0   5   11.95    4.54
  17   0  -5   12.82    5.42
  17   0  -5   25.78    5.41
  17   0   5   12.86    5.41
  18   0   5   12.50    5.11
  18   0   5   21.42    5.94
  18   0   5   23.82    7.30
  18   0  -5   26.28    6.31
  18   0  -5   22.22    4.57
   0  -1   5   16.82    2.53
   0  -1  -5   17.52    1.94
   0   1  -5   16.97    4.53
   0  -1   5   20.25    3.64
   0  -1  -5   20.77    4.19
   0  -1  -5   15.60    4.06
   0  -1  -5   13.29    2.73
   0   1   5   19.07    3.41
   0   1  -5   16.16    3.60
   1  -1   5   16.89    3.25
  -1  -1  -5   25.47    5.87
   1   1  -5   16.27    3.03
   1   1  -5   22.80    5.12
  -1  -1  -5   22.03    4.30
   1  -1   5   21.40    1.61
   1  -1   5   19.40    3.83
   1  -1   5   18.32    1.81
  -1  -1  -5   18.36    2.66
   1   1  -5   17.96    4.50
  -1   1   5   18.79    2.67
  -1  -1   5   17.38    3.37
  -1   1  -5   27.61    6.07
  -1   1  -5   13.67    3.35
   1  -1  -5   20.93    5.11
   1   1   5   17.98    3.45
  -1  -1   5   16.85    2.39
   1  -1  -5   20.36    1.63
   1  -1  -5   18.72    3.97
   1  -1  -5   13.06    2.66
  -2   1   5 1853.03   38.34
   2  -1   5 1941.43   42.58
   2  -1   5 1870.45   34.93
  -2  -1  -5 1875.11   42.69
   2  -1   5 1854.07   38.11
   2  -1   5 1903.66   33.95
   2   1  -5 1877.15   35.32
   2   1  -5 1819.92   48.51
  -2  -1  -5 1747.57   37.43
  -2  -1  -5 1794.94   48.37
   2   1  -5 1766.65   44.33
   2   1   5 1886.54   41.50
  -2   1  -5 1843.99   36.85
  -2   1  -5 1730.90   48.46
   2  -1  -5 1995.73   34.70
   2  -1  -5 1896.60   33.39
   2  -1  -5 1879.73   34.77
   2  -1  -5 1750.45   39.93
   2  -1  -5 1826.68   46.65
  -2   1  -5 1837.32   48.51
   3   1  -5 1079.02   29.79
  -3   1   5 1125.18   25.74
   3  -1   5 1124.52   25.32
   3  -1   5 1137.10   22.20
   3   1  -5 1118.29   35.39
  -3  -1  -5 1071.18   26.84
   3  -1   5 1138.43   30.85
   3  -1   5 1126.66   24.99
  -3  -1  -5 1147.79   29.94
  -3   1  -5 1162.34   35.69
   3  -1  -5 1161.47   23.47
  -3  -1   5 1136.33   23.37
   3  -1  -5 1078.14   27.29
   3  -1  -5 1122.66   33.45
  -3   1  -5 1064.20   26.89
   3   1   5 1133.23   29.62
   4  -1   5  454.30   13.19
   4  -1   5  480.06   11.75
  -4  -1  -5  461.46   17.00
   4  -1   5  480.92   18.84
   4   1  -5  471.40   21.20
  -4  -1  -5  440.33   15.77
   4  -1   5  459.07   14.70
   4   1  -5  455.21   13.73
  -4   1  -5  462.49   21.18
   4   1   5  437.86   17.07
  -4  -1   5  473.57   11.11
   4  -1  -5  431.34   16.42
   4  -1  -5  451.98   19.33
  -4   1  -5  440.28   16.42
   4  -1  -5  462.67   13.00
   5  -1   5   64.53    6.94
   5  -1   5   64.35    4.21
   5  -1   5   69.61    5.71
  -5  -1  -5   77.38    6.42
  -5  -1  -5   74.63    5.84
   5  -1   5   65.86    3.95
   5   1  -5   70.90    5.11
   5   1   5   67.04    6.52
   5  -1  -5   66.38    4.60
   5  -1  -5   72.62    5.01
  -5   1  -5   66.97    7.81
   5  -1  -5   74.80    7.50
  -5   1  -5   65.70   11.77
  -6  -1  -5   82.27    6.68
   6   1  -5   90.11    6.30
   6  -1   5   83.72    4.65
   6  -1   5   79.70    7.99
   6  -1   5   85.64    4.84
   6  -1   5   73.77    6.49
   6   1  -5   84.39    8.91
  -6   1  -5   82.85    7.20
   6  -1  -5   67.07    4.88
   6  -1  -5   85.84    5.47
   6  -1  -5   80.99    7.87
   6   1   5   83.66    3.65
  -6   1  -5   80.18    8.67
   6   1   5   80.31    7.71
   7  -1   5   -0.36    1.09
   7   1  -5    2.90    1.88
   7  -1   5    1.13    1.09
   7   1  -5    3.67    1.74
   7  -1   5    1.94    0.99
   7  -1   5   -0.67    0.72
   7   1   5    1.48    0.91
  -7   1  -5    4.75    2.09
   7  -1  -5    2.33    1.56
   7   1   5    3.81    2.13
   7  -1  -5    0.83    0.73
   7  -1  -5    3.67    1.53
  -8  -1  -5   15.38    3.46
   8   1  -5    9.12    3.00
   8   1  -5    5.73    2.54
   8  -1   5    9.46    3.44
   8  -1   5    8.68    3.29
   8  -1  -5   14.70    2.18
   8   1   5    9.68    3.84
   8  -1  -5    9.78    2.40
   8   1   5    9.29    2.66
  -8  -1   5   10.11    2.41
   8   1   5    8.54    1.93
  -8   1  -5    7.21    2.88
   8  -1  -5    6.87    2.74
   9  -1   5   -1.74    0.76
   9  -1   5   -1.92    0.82
  -9  -1  -5    0.47    1.03
   9   1  -5    1.05    1.93
   9   1  -5    0.33    0.87
   9   1   5    0.28    0.79
   9  -1  -5   -0.19    0.74
  -9   1  -5    2.76    2.18
  -9  -1   5    1.62    1.65
   9   1   5    1.08    1.33
   9   1   5    0.08    1.04
   9  -1  -5   -0.36    0.69
  10   1  -5    4.00    1.87
  10  -1   5    7.26    2.74
  10   1  -5    3.34    2.24
  10  -1   5    0.76    1.35
 -10  -1  -5    0.54    1.44
  10  -1  -5    6.36    1.97
  10   1   5    4.69    2.48
  10  -1  -5    6.25    1.42
  10  -1  -5    3.10    2.32
  10   1   5    3.26    1.65
 -10  -1   5    2.69    1.95
  10   1   5    2.08    1.25
 -10   1  -5   12.71    3.97
  11  -1   5   13.04    4.90
  11  -1   5   15.14    4.34
  11   1  -5   17.18    5.38
 -11  -1  -5   15.69    3.10
  11   1  -5   16.34    4.88
  11  -1  -5   22.23    2.02
  11  -1  -5   21.54    5.30
  11   1   5   17.73    4.81
  11   1   5   17.17    5.40
  11   1   5   15.96    3.42
  11  -1  -5   18.88    3.97
 -11  -1   5   12.74    3.40
  12   1  -5  743.74   31.25
  12  -1   5  754.28   32.55
  12   1  -5  743.44   30.65
 -12  -1  -5  739.60   25.59
  12  -1   5  737.02   29.16
  12   1   5  749.64   28.19
  12  -1  -5  750.49   24.84
  12   1   5  738.32   30.83
  12   1   5  733.57   24.68
 -12   1  -5  836.99   30.81
  12  -1  -5  640.20   18.01
  12  -1  -5  742.69   28.52
  13  -1   5  431.70   24.39
 -13  -1  -5  369.17   17.40
  13  -1   5  408.15   21.61
  13   1  -5  399.39   23.06
  13  -1  -5  389.73   26.43
  13   1   5  467.17   24.33
  13   1   5  394.87   20.73
  13   1   5  406.77   18.39
  13  -1  -5  399.19   20.07
 -14  -1  -5  123.91    9.29
  14   1  -5  116.01   12.76
  14  -1   5  119.24   11.92
  14  -1   5  123.72   13.08
 -14   1  -5  128.46   10.54
  14  -1  -5  120.92    9.06
  14   1   5  121.74   12.08
  14  -1  -5  105.64   10.35
  14   1   5  116.80   10.03
  14   1   5  114.04   11.19
 -15  -1  -5   75.51    6.66
  15  -1   5   56.47   11.25
  15  -1   5   56.72   12.55
  15   1  -5   44.85    9.30
  15   1   5   48.88    6.54
  15  -1  -5   38.33    9.14
 -15   1  -5   58.25    7.04
  15  -1  -5   67.04    6.20
  16  -1   5    0.37    2.28
  16   1  -5    3.52    4.03
 -16  -1  -5    8.77    2.41
  16  -1   5    0.54    2.60
  16   1   5   -2.38    2.02
  16   1   5    0.32    3.38
  16   1   5   -0.95    1.69
  16  -1  -5    1.78    1.53
 -17  -1  -5  103.19    7.49
  17  -1   5   81.99   11.32
  17  -1   5  100.91   11.49
  17   1  -5  118.01   13.79
  17   1   5   89.68   10.62
  17  -1  -5   85.94   11.96
  17   1   5   81.13   10.00
  17   1   5   77.16   11.16
  17  -1  -5   94.82    8.50
  18  -1   5  146.40   14.62
  18  -1   5  150.84   14.93
  18  -1   5  155.64   14.22
  18   1  -5  164.37   17.13
  18   1   5  166.88   15.38
  18  -1  -5  153.11   15.82
  18  -1  -5  167.10   13.81
  18   1   5  154.35   14.21
   0  -2   5    8.31    2.54
   0  -2  -5    0.08    0.53
   0   2  -5    1.64    1.57
   0  -2  -5   -0.71    1.05
   0  -2  -5    1.80    1.34
   0  -2   5    0.86    0.96
   0  -2   5   -0.63    0.83
   0   2  -5    3.29    1.07
   1   2  -5  141.23    6.71
   1  -2   5  138.54    8.91
  -1  -2  -5  134.30    9.17
  -1   2   5  155.88    8.56
  -1  -2  -5  155.51    6.98
   1  -2   5  151.18    7.82
   1  -2   5  137.32    7.20
   1   2  -5  143.04   11.63
   1  -2   5  150.04    6.95
  -1  -2   5  135.79    8.03
  -1  -2   5  142.52    7.37
   1  -2  -5  154.90    9.86
   1  -2  -5  134.95   10.56
   1   2   5  149.71    8.79
  -1  -2   5  138.52    7.60
  -1  -2   5  138.00    6.06
   1  -2  -5  149.60    4.92
  -1   2  -5  137.29   11.48
  -2   2   5 2905.03   58.04
  -2  -2  -5 2869.44   56.01
   2  -2   5 2906.43   62.90
   2  -2   5 2918.14   58.56
   2  -2   5 2919.50   54.76
  -2  -2  -5 2914.24   62.20
   2  -2   5 2858.75   54.81
   2   2  -5 2929.18   55.25
   2   2  -5 2892.97   69.90
   2  -2  -5 2893.20   62.74
  -2   2  -5 2930.51   69.32
   2   2   5 3000.34   60.56
  -2  -2   5 2963.04   55.36
   2  -2  -5 2937.26   66.12
   2  -2  -5 2926.92   51.57
   3  -2   5  795.88   26.77
  -3  -2  -5  741.19   20.72
  -3  -2  -5  796.46   25.10
   3  -2   5  782.08   19.51
   3   2  -5  741.70   29.41
   3  -2   5  800.72   23.46
   3  -2   5  768.62   18.51
   3   2  -5  771.40   20.33
   3   2   5  795.26   24.07
   3  -2  -5  786.00   25.51
   3  -2  -5  792.21   21.58
  -3  -2   5  803.25   18.25
   3  -2  -5  776.89   17.99
  -3   2  -5  773.17   29.24
  -3  -2   5  783.83   22.42
   3  -2  -5  783.37   27.13
   4  -2   5  378.11   12.31
   4  -2   5  363.86   15.45
   4   2  -5  392.03   21.16
   4   2  -5  380.62   13.40
  -4  -2  -5  378.54   16.17
   4  -2   5  380.46   18.45
   4  -2  -5  372.10   13.74
   4  -2  -5  379.54   17.53
  -4   2  -5  365.55   19.20
   4   2   5  394.77   16.15
  -4  -2   5  382.21    9.56
   5  -2   5  127.89    4.87
   5  -2   5  125.28    9.11
   5   2  -5  126.99    7.41
  -5  -2  -5  121.21    8.95
   5  -2   5  128.00    6.85
   5   2  -5  131.65   11.80
   5  -2   5  123.23   10.68
   5   2   5  124.06    9.07
   5  -2  -5  122.70    9.44
   5   2   5  122.82    4.65
  -5   2  -5  110.93    8.48
   5  -2  -5  116.59    7.59
  -5   2  -5  116.76   10.27
   6   2  -5    7.57    3.06
   6  -2   5    6.53    1.59
   6   2  -5    7.43    2.33
  -6  -2  -5    5.63    2.41
   6  -2   5    8.50    2.99
   6  -2   5   10.52    4.08
  -6  -2   5    6.05    1.80
  -6   2  -5    8.59    2.88
   6   2   5    4.20    1.93
   6  -2  -5   11.65    3.12
   6  -2  -5    6.97    2.91
   6   2   5    8.83    1.69
  -7  -2  -5  460.59   18.96
   7  -2   5  491.13   23.83
   7  -2   5  482.09   20.47
   7  -2   5  451.35   17.11
   7   2  -5  474.62   17.64
   7   2  -5  483.45   24.39
  -7   2  -5  491.87   22.06
   7  -2  -5  477.92   19.87
   7  -2  -5  459.97   17.97
   7   2   5  509.46   20.60
   8  -2   5  413.21   19.48
   8   2  -5  410.62   22.65
   8  -2   5  401.06   22.04
   8   2  -5  382.82   18.52
  -8  -2  -5  401.47   21.77
   8  -2  -5  382.53   17.67
  -8   2  -5  413.02   19.64
   8   2   5  384.27   12.31
   8   2   5  419.46   19.20
   8  -2  -5  391.30   16.83
  -8  -2   5  394.45   14.36
   9   2  -5   12.89    3.60
  -9  -2  -5    8.60    2.65
   9  -2   5    5.41    3.81
   9   2  -5    9.97    3.95
   9  -2   5    5.88    2.68
   9   2   5    8.22    2.23
  -9   2  -5   10.00    2.05
   9  -2  -5   10.28    3.46
   9   2   5    5.46    2.47
  10   2  -5    2.06    1.54
  10  -2   5    3.73    2.45
  10   2  -5   -0.12    1.60
  10  -2   5    1.12    2.33
 -10  -2  -5    8.89    3.08
  10   2   5    0.73    1.06
  10  -2  -5    1.86    1.46
  10   2   5   -0.96    0.84
 -10  -2   5   -2.13    1.37
 -10   2  -5    5.38    1.88
  11   2  -5    2.85    0.92
  11  -2   5   -0.64    2.13
  11   2  -5   -1.60    1.01
  11  -2   5    0.33    1.96
 -11  -2  -5    2.30    1.22
  11   2   5   -1.09    1.54
  11   2   5    0.63    0.93
  11  -2  -5    0.83    1.22
 -11   2  -5    1.72    1.21
  11  -2  -5    0.85    1.00
  12   2  -5  525.58   24.85
  12  -2   5  545.01   25.36
  12  -2   5  548.80   28.44
 -12  -2  -5  515.57   22.98
  12   2   5  514.88   25.07
 -12   2  -5  571.96   21.49
  12  -2  -5  531.06   21.39
  12   2   5  518.84   19.26
  12  -2  -5  487.53   25.19
  13  -2   5  173.24   14.29
 -13  -2  -5  160.03   11.85
  13   2  -5  177.41   14.76
  13  -2   5  161.04   15.10
  13  -2  -5  175.96   11.51
 -13   2  -5  181.18   10.73
  13   2   5  173.71   14.55
  13  -2  -5  184.89   13.49
  13   2   5  179.66   11.18
 -14  -2  -5  128.08   11.16
  14   2  -5  105.13   11.86
  14  -2   5  113.44   11.84
  14  -2   5   97.21   14.49
 -14   2  -5  152.99    8.86
  14  -2  -5  111.96    9.14
  14  -2  -5  125.08    9.92
  14  -2  -5  134.40    9.53
  14   2   5  116.39   12.33
  14   2   5  120.97    9.58
  15  -2   5    5.65    4.26
  15  -2   5    0.84    2.35
 -15  -2  -5    5.45    1.85
  15   2   5   -0.06    2.56
  15  -2  -5    5.50    2.91
  15   2   5    5.76    2.91
  16  -2   5  241.02   19.38
  16  -2   5  234.07   17.49
  16   2  -5  214.63   18.88
 -16  -2  -5  237.94   15.12
  16   2   5  197.58   16.88
  16   2   5  235.25   15.48
  16  -2  -5  245.90   14.66
  17  -2   5  119.44   13.28
  17  -2   5   99.94   11.53
 -17  -2  -5  106.96    9.53
  17   2  -5  106.75   12.94
  17   2   5  102.49   11.89
   0   3  -5   21.07    5.50
   0  -3   5   14.73    3.90
   0  -3  -5    9.80    2.85
   0  -3  -5   19.62    2.04
   0  -3   5   23.72    3.51
  -1  -3  -5   13.73    2.22
   1  -3   5    8.36    2.88
  -1  -3  -5    5.27    2.26
   1   3  -5    6.53    3.34
   1   3  -5    6.07    2.07
   1  -3   5    5.84    1.88
   1  -3   5    8.38    2.56
   1   3   5    7.57    2.24
   1  -3  -5    8.13    1.48
   1  -3  -5    8.45    2.52
  -1   3  -5    9.24    3.82
  -1  -3   5    8.08    2.46
  -1  -3   5    5.96    2.08
   2   3  -5 1185.20   29.47
   2   3  -5 1215.98   41.77
   2  -3   5 1191.88   33.50
   2  -3   5 1224.56   37.42
   2  -3   5 1181.78   26.84
  -2  -3  -5 1229.14   34.76
  -2  -3  -5 1204.00   25.99
   2   3   5 1206.71   32.78
  -2  -3   5 1232.02   30.16
   2  -3  -5 1213.97   34.49
  -2   3  -5 1259.30   40.54
   2  -3  -5 1186.96   26.30
  -2  -3   5 1194.41   33.43
   2  -3  -5 1199.54   36.65
   3  -3   5  773.44   26.21
   3  -3   5  748.60   17.79
  -3  -3  -5  763.92   26.01
   3   3  -5  720.50   31.33
   3   3  -5  754.21   21.87
   3  -3   5  759.33   29.18
   3  -3  -5  771.00   24.40
   3  -3  -5  714.36   26.58
   3   3   5  776.46   24.82
  -3   3  -5  756.25   29.61
   3  -3  -5  749.91   25.69
  -3  -3   5  742.99   20.72
  -3  -3   5  751.80   19.85
  -3  -3   5  757.31   17.51
   4  -3   5  276.82   20.70
   4  -3   5  312.24    8.92
   4   3  -5  294.67   19.47
  -4  -3  -5  284.48   15.03
   4  -3   5  293.90    8.14
   4   3  -5  309.00   12.99
   4  -3   5  299.65   15.85
   4  -3  -5  293.89   11.03
  -4  -3   5  282.24    9.31
   4   3   5  311.01   14.86
   4  -3  -5  314.76   14.59
  -4   3  -5  311.30   17.64
  -4  -3   5  309.58   13.23
   4  -3  -5  300.45   15.41
   4  -3  -5  299.82   15.65
  -4  -3   5  310.02    9.66
   5  -3   5   41.65    8.92
   5   3  -5   43.82    4.50
   5   3  -5   35.84    7.65
  -5  -3  -5   48.10    5.97
   5  -3   5   39.45    7.08
  -5  -3   5   43.94    3.59
   5  -3  -5   44.51    5.69
   5   3   5   51.08    3.70
   5  -3  -5   48.13    6.00
  -5   3  -5   48.34    8.52
   5   3   5   50.62    6.07
   5  -3  -5   44.66    5.33
   6   3  -5   62.92    6.93
   6   3  -5   71.01    9.53
  -6  -3  -5   72.73    7.66
   6  -3   5   59.71    8.60
   6  -3   5   68.98    8.00
   6  -3  -5   69.25    6.73
   6   3   5   68.06    7.06
   6   3   5   74.49    4.76
  -6  -3   5   53.93    4.12
   6  -3  -5   61.35    6.65
  -6   3  -5   66.54    7.14
   7  -3   5    1.45    1.78
   7  -3   5    2.07    2.83
   7   3  -5   -0.33    1.18
  -7  -3  -5    4.57    2.19
   7   3  -5    1.87    0.97
   7   3   5    3.67    1.35
   7  -3  -5    2.09    1.37
  -7   3  -5    0.99    0.74
   7  -3  -5    4.59    1.75
  -7  -3   5    2.00    1.24
   7   3   5    2.82    2.27
  -8  -3  -5    4.46    2.59
   8   3  -5    3.35    2.36
   8  -3   5    4.95    3.32
   8  -3   5    1.86    2.69
   8   3  -5    7.50    2.37
   8   3   5    4.89    2.39
   8  -3  -5    7.26    2.51
  -8  -3   5    2.70    1.61
   8   3   5    7.03    2.00
   8  -3  -5    4.98    2.00
   9  -3   5    0.94    2.08
   9  -3   5    0.48    1.88
  -9  -3  -5    0.47    1.15
   9   3  -5   -0.05    1.32
   9   3  -5   -0.85    1.56
   9  -3  -5    0.24    1.08
   9   3   5    0.61    1.44
   9   3   5   -0.19    0.69
  10  -3   5    5.59    3.07
  10   3  -5    5.77    2.54
  10  -3   5    6.54    4.06
 -10  -3  -5    4.59    2.73
 -10   3  -5    7.80    1.90
  10   3   5    3.96    1.55
  10  -3  -5    5.50    2.65
  10   3   5    6.61    3.58
 -11  -3  -5   14.89    4.92
  11  -3   5   16.58    5.93
  11  -3   5   10.34    4.03
  11   3  -5    9.15    3.35
  11   3   5   12.29    3.04
  11  -3  -5   14.37    3.28
  11   3   5   11.16    4.26
  11  -3  -5   12.10    3.76
 -11   3  -5   14.00    2.73
  12  -3   5  549.47   29.56
  12  -3   5  525.97   26.10
 -12  -3  -5  496.97   24.70
  12   3  -5  497.02   24.20
  12  -3  -5  503.83   22.92
 -12   3  -5  550.46   17.33
  12   3   5  506.56   18.95
  12  -3  -5  523.00   20.22
  12   3   5  515.51   25.22
  13  -3   5  321.75   22.60
  13   3  -5  299.26   19.18
  13  -3   5  307.10   19.83
 -13  -3  -5  313.17   19.39
  13   3   5  276.84   21.58
  13  -3  -5  294.51   14.28
  13   3   5  280.24   14.27
  13  -3  -5  291.38   16.57
 -14  -3  -5   73.59    9.42
  14  -3   5   92.73   10.93
  14   3  -5   67.79    9.86
  14  -3   5   89.28   11.44
  14  -3  -5   81.43    8.41
  14   3   5   76.94    9.50
  14   3   5   88.98    7.93
  15   3  -5   45.39    9.72
 -15  -3  -5   31.55    9.01
  15  -3   5   30.67    8.27
  15  -3   5   30.83    7.05
  15  -3  -5   55.20    6.32
  15  -3  -5   51.68    6.02
  15   3   5   36.82    8.34
  15   3   5   37.25    6.91
  16  -3   5    0.07    1.68
  16   3   5    1.38    2.30
  16  -3  -5    5.04    2.05
   0  -4  -5    0.19    0.89
   0   4  -5   -0.20    1.18
   0  -4   5   -0.93    0.81
   0  -4   5    0.54    1.64
   0  -4   5   -1.15    1.10
  -1  -4  -5    3.36    2.46
   1   4  -5    1.65    1.31
   1  -4   5    1.43    0.94
   1  -4   5    0.17    2.15
   1  -4   5    1.61    1.11
   1   4  -5    2.42    1.23
  -1  -4   5   -0.84    1.48
  -1   4  -5    3.23    1.60
   1  -4  -5    4.97    2.84
  -1  -4   5    1.52    1.17
  -1  -4   5   12.63    3.62
   2  -4   5    2.82    1.56
   2   4  -5    1.57    1.57
   2  -4   5    0.76    2.85
  -2  -4  -5    3.50    0.93
   2  -4   5   -0.15    0.71
   2  -4   5    1.29    1.10
  -2  -4  -5    0.16    0.99
   2   4  -5    1.00    0.88
  -2  -4   5    0.30    1.61
   2  -4  -5   -0.15    1.51
  -2  -4   5    0.89    1.17
  -3  -4  -5   62.30    7.28
   3  -4   5   59.83    3.84
   3   4  -5   65.85    5.97
   3  -4   5   56.55    7.01
   3  -4   5   63.10    8.74
   3   4  -5   64.67    9.55
   3  -4   5   51.54    3.67
  -3  -4  -5   66.10    4.83
   3  -4  -5   58.55    8.24
  -3   4  -5   67.24    8.22
   3  -4  -5   59.54    7.28
  -3  -4   5   62.80    6.06
   3   4   5   61.70    6.72
   3  -4  -5   55.16    6.66
  -3  -4   5   62.41    6.36
  -4  -4  -5   58.83    7.32
   4  -4   5   46.88    8.20
   4  -4   5   58.58    8.58
  -4  -4  -5   66.13    4.65
   4   4  -5   56.16    5.90
   4   4  -5   71.08    9.80
  -4   4  -5   59.54    6.95
  -4  -4   5   60.23    5.09
   4  -4  -5   55.77    7.02
  -4  -4   5   52.03    5.78
   4   4   5   55.69    6.63
  -4  -4   5   38.91    4.84
   4  -4  -5   50.85    6.42
   4  -4  -5   38.90   10.21
  -5  -4  -5   66.58    7.64
   5  -4   5   68.57    9.47
   5   4  -5   73.11    6.80
   5  -4   5   70.74    8.58
   5   4  -5   81.08   10.55
   5  -4  -5   68.38    7.62
   5   4   5   66.32    7.41
   5  -4  -5   72.32    7.76
  -5  -4   5   67.37    4.51
  -5  -4   5   64.65    3.75
  -5   4  -5   74.39    7.62
   6  -4   5  483.12   26.98
  -6  -4  -5  478.96   22.22
   6   4  -5  494.63   28.51
   6   4  -5  488.20   19.81
   6  -4   5  500.74   24.10
   6  -4  -5  484.36   21.53
   6   4   5  506.05   21.66
   6  -4  -5  493.88   20.51
   6   4   5  506.76   16.21
  -6   4  -5  491.78   21.30
   6  -4  -5  489.17   21.72
   7  -4   5  759.12   35.15
   7  -4   5  772.10   31.65
   7   4  -5  748.22   26.21
  -7  -4  -5  743.55   29.10
   7  -4  -5  727.26   28.18
   7  -4  -5  735.55   25.62
   7   4   5  774.33   21.67
  -7   4  -5  795.24   26.79
   7   4   5  739.62   27.75
  -8  -4  -5 2028.27   55.31
   8  -4   5 2019.27   63.54
   8  -4   5 2012.34   57.97
   8   4  -5 2041.14   51.32
   8  -4  -5 2001.33   54.27
  -8   4  -5 2061.03   48.72
   8   4   5 2010.74   44.19
   8  -4  -5 2018.97   49.07
   8   4   5 2027.38   53.31
   9  -4   5   55.49    9.72
   9  -4   5   39.03    8.01
   9   4  -5   54.23    6.85
  -9  -4  -5   63.87    8.51
   9   4   5   57.53    5.69
  -9   4  -5   65.57    5.19
   9  -4  -5   60.22    5.87
   9  -4  -5   70.59    7.42
   9   4   5   61.94    7.77
  10   4  -5   21.67    5.66
 -10  -4  -5   28.02    6.85
  10  -4   5   18.39    6.09
  10  -4   5   30.89    7.18
  10   4   5   24.19    5.57
  10  -4  -5   26.01    3.80
  10   4   5   28.80    3.48
  10  -4  -5   42.42    5.52
 -10   4  -5   26.74    3.09
 -11  -4  -5   27.93    6.30
  11   4  -5   25.15    5.75
  11  -4   5   44.49    8.88
  11  -4  -5   29.07    6.79
  11  -4  -5   38.97    4.49
  11   4   5   32.44    4.39
  11   4   5   32.38    7.21
  12  -4   5   55.59   11.07
  12  -4   5   62.94   11.91
  12   4  -5   53.99    9.44
 -12  -4   5   58.25   11.58
  12  -4  -5   49.84    5.30
  12   4   5   62.38    8.91
  12  -4  -5   54.75    8.04
  12   4   5   57.26    6.02
 -13  -4  -5    2.36    2.93
  13  -4   5   10.60    5.23
  13   4  -5    5.08    3.10
  13  -4   5    4.36    4.75
 -13  -4   5    9.51    5.27
  13   4   5    9.01    3.68
  13   4   5    7.08    3.12
  14   4  -5    1.69    2.17
  14  -4   5   -3.08    3.05
  14  -4   5   -2.30    2.75
  14   4   5   -2.63    2.07
 -14  -4   5   -4.37    2.17
 -15  -4  -5    0.13    2.22
  15  -4   5    0.00    3.03
  15   4  -5   -0.91    1.42
  15  -4   5   -0.92    2.23
  15   4   5    2.91    2.78
 -15  -4   5    2.81    2.67
  15  -4  -5    0.83    2.32
   0  -5   5    8.81    3.91
   0  -5   5   18.66    3.52
   0  -5   5   24.75    6.58
   0  -5  -5   17.82    4.97
   1  -5   5    2.24    1.39
   1  -5   5    5.47    2.61
   1  -5   5    4.74    3.55
  -1  -5  -5    0.61    1.62
  -1  -5   5    9.24    2.89
  -1  -5   5    2.80    3.03
   1  -5  -5    1.14    2.17
  -1  -5   5    3.00    2.65
   2  -5   5  552.42   29.25
   2  -5   5  568.25   16.76
  -2  -5  -5  577.82   24.68
   2  -5   5  581.42   25.46
   2   5  -5  541.95   21.28
  -2  -5   5  577.36   22.39
  -2  -5   5  598.03   25.33
   2  -5  -5  544.25   23.68
   3  -5   5  380.15   24.14
   3  -5   5  334.99   10.59
   3   5  -5  375.73   17.36
   3  -5   5  351.86   19.78
  -3  -5  -5  351.22   19.30
   3  -5  -5  352.69   19.81
   3  -5  -5  353.93   18.49
   3  -5  -5  362.24   19.38
  -3  -5   5  346.21   17.42
  -3  -5   5  372.91   18.49
   4   5  -5  152.18   10.83
   4  -5   5  151.63   13.24
  -4  -5  -5  163.61   12.96
   4  -5   5  153.29   15.53
  -4  -5   5  148.52   11.90
   4  -5  -5  138.40   12.02
   4  -5  -5  147.81   11.79
  -4  -5   5  150.59    9.99
   4  -5  -5  142.25   11.55
   5  -5   5   26.18    8.72
  -5  -5  -5   23.99    6.10
   5   5  -5   22.17    5.14
   5  -5   5   12.65    4.68
   5  -5  -5   23.68    5.31
  -5  -5   5   29.49    5.01
   5  -5  -5   22.07    5.26
  -5  -5   5   16.07    3.64
   5  -5  -5   18.21    4.72
  -6  -5  -5   36.97    7.35
   6  -5   5   32.47    7.53
   6  -5   5   48.81   11.25
   6   5  -5   35.04    5.34
   6  -5  -5   34.21    6.93
  -6  -5   5   33.07    7.73
   6  -5  -5   32.57    6.46
   6  -5  -5   26.40    6.87
   7  -5   5    3.13    3.05
  -7  -5  -5   -0.24    2.07
   7  -5   5    2.26    2.73
   7   5  -5    2.77    1.66
   7  -5  -5   -0.01    1.34
   7  -5  -5    0.71    1.88
   7   5   5    3.92    1.50
  -7  -5   5    0.91    2.19
   8   5  -5    0.91    1.40
   8  -5   5    1.61    2.53
   8  -5   5   -0.23    2.97
   8  -5  -5    2.72    1.67
  -8  -5   5    1.79    2.15
   8   5   5   -0.31    0.70
  -9  -5  -5   -2.67    1.74
   9  -5   5   -1.86    1.76
   9  -5   5    0.77    2.68
   9  -5  -5    0.72    2.22
   9  -5  -5   -0.58    1.34
   9   5   5   -0.28    1.15
   9   5   5    3.33    1.68
  10   5  -5    0.31    1.58
  10  -5   5    5.47    4.43
 -10  -5  -5    1.47    2.40
  10  -5  -5    3.03    2.51
 -10  -5   5    3.63    3.89
  10   5   5    1.87    1.98
  10   5   5    6.50    1.70
  10  -5  -5    3.24    1.87
  11   5  -5    1.79    2.14
  11  -5   5    1.72    3.08
  11  -5   5    0.74    3.89
 -11  -5  -5    4.63    4.10
  11   5   5    2.58    2.35
 -11  -5   5    0.56    3.27
  11   5   5    4.17    2.85
  12   5  -5  277.86   18.31
 -12  -5  -5  299.96   20.51
  12  -5   5  302.80   21.79
  12  -5   5  273.03   22.54
  12   5   5  282.61   19.72
 -12  -5   5  271.24   21.11
  12   5   5  278.80   15.13
  12  -5  -5  279.36   19.21
  13  -5   5  158.64   17.03
  13  -5   5  157.66   15.85
 -13  -5  -5  165.23   15.29
  13   5  -5  156.19   13.97
  13  -5  -5  169.02   14.42
  13   5   5  165.01   14.57
  13   5   5  152.13   14.73
 -13  -5   5  147.64   15.34
   0  -6   5   -0.26    1.11
   0  -6   5   -3.58    2.79
   0  -6   5   -0.40    2.01
   1  -6   5   41.30    9.50
   1  -6   5   39.36    8.09
  -1  -6  -5   46.18   10.02
   1  -6   5   39.63    4.44
  -1  -6   5   34.74    8.89
  -1  -6   5   48.68    7.01
  -1  -6   5   41.88    5.32
   2  -6   5  779.42   33.16
  -2  -6  -5  764.18   30.99
   2  -6   5  726.90   20.10
   2  -6   5  786.50   38.62
   2  -6  -5  731.84   33.05
  -2  -6   5  810.72   27.68
  -2  -6   5  764.94   32.92
  -2  -6   5  753.04   31.40
  -3  -6  -5  192.27   14.90
   3   6  -5  161.58   13.32
   3  -6   5  183.44   18.47
   3  -6   5  176.83   15.24
  -3  -6   5  187.27   14.48
  -3  -6   5  188.41   13.96
   3  -6  -5  185.52   14.24
  -3  -6   5  165.36   12.51
   3  -6  -5  156.47   14.60
   4  -6   5   87.54   16.35
  -4  -6  -5   79.85    9.66
   4  -6   5   64.55   10.99
  -4  -6   5   66.94    8.65
  -4  -6   5   64.62    9.20
  -4  -6   5   69.24    8.36
   4  -6  -5   63.06   13.76
   4  -6  -5   73.41    9.73
   4  -6  -5   75.48    8.53
   5   6  -5   42.23    6.26
  -5  -6  -5   40.22    8.24
   5  -6   5   41.44    8.39
  -5  -6   5   30.70    7.09
   5  -6  -5   32.15    6.31
   5  -6  -5   38.46    7.59
   5  -6  -5   32.75    7.04
  -5  -6   5   32.03    5.65
  -5  -6   5   36.83    8.25
   6  -6   5    4.34    4.02
   6   6  -5    1.55    2.29
  -6  -6  -5    1.40    2.58
   6  -6   5   13.70    5.37
  -6  -6   5    1.30    2.12
   6  -6  -5    2.20    2.06
  -6  -6   5    2.89    3.23
   6  -6  -5    5.20    3.29
  -7  -6  -5  115.16   12.19
   7   6  -5  107.73   10.40
   7  -6   5   72.70   15.32
   7  -6   5  127.24   15.82
   7  -6  -5  105.60    8.99
   7  -6  -5  103.46   11.29
  -7  -6   5  104.86   11.44
   8   6  -5  101.17   10.45
  -8  -6  -5   92.49   11.10
   8  -6   5  100.29   14.06
   8  -6   5   79.93   11.81
   8  -6  -5   83.71   10.74
   8  -6  -5   89.89    7.98
  -8  -6   5   81.31   10.91
   9   6  -5    2.56    2.08
   9  -6   5    3.83    3.36
   9  -6   5    1.74    3.72
  -9  -6  -5   -0.25    2.24
   9   6   5    0.52    1.82
   9  -6  -5   -0.29    2.23
  -9  -6   5    0.78    3.17
  10   6  -5    0.59    1.71
 -10  -6  -5    2.70    1.87
  10  -6   5   -1.70    2.90
  10   6   5   -2.26    2.20
 -10  -6   5   -5.37    2.23
  10  -6  -5   -1.23    3.21
   0  -7   5    9.67    2.38
   0  -7   5   11.18    4.09
   0  -7  -5    6.04    2.76
  -1  -7  -5   -0.40    1.54
   1  -7   5    2.40    3.07
   1  -7   5    1.07    2.54
   1  -7  -5   -1.37    1.65
   1  -7  -5   -2.82    2.84
  -1  -7   5   -1.63    2.62
  -1  -7   5    1.03    2.41
  -1  -7   5   -0.71    3.17
   2  -7   5  207.68   20.76
   2  -7   5  227.02   18.82
  -2  -7  -5  211.10   15.80
   2  -7  -5  213.53   17.92
  -2  -7   5  241.31   21.44
  -2  -7   5  223.09   13.96
  -2  -7   5  213.83   18.21
   2  -7  -5  206.93   15.56
  -3  -7  -5  164.56   13.71
   3  -7   5  157.54   18.22
   3  -7   5  144.99   15.34
  -3  -7   5  122.05   14.53
   3  -7  -5  146.46   13.22
  -3  -7   5  135.15   13.48
   3  -7  -5  152.43   15.46
  -3  -7   5  140.85   12.00
   3  -7  -5  150.99   13.71
   4  -7   5   43.39    9.27
  -4  -7  -5   51.29    8.98
   4  -7   5   40.78   11.46
   4  -7  -5   51.96    8.90
  -4  -7   5   40.97    9.12
  -4  -7   5   43.64    7.87
  -4  -7   5   54.34   10.84
   4  -7  -5   37.17    7.61
   4  -7  -5   69.71   12.64
   5  -7   5    1.91    4.48
  -5  -7  -5    4.55    3.54
   5  -7   5    4.48    4.59
   5   7  -5   10.08    2.96
  -5  -7   5    0.70    3.47
  -5  -7   5    5.27    3.69
   5  -7  -5    4.65    3.94
   5  -7  -5   12.42    3.25
   5  -7  -5    5.24    3.55
   0   0  -6  113.20   10.80
   0   0   6  103.83    6.90
   1   0  -6 1724.76   45.34
  -1   0  -6 1951.01   53.80
   1   0   6 1951.66   42.66
   1   0  -6 1865.40   57.97
  -1   0   6 1944.60   40.41
   2   0  -6  308.51   14.60
  -2   0   6  340.37   11.93
  -2   0  -6  318.58   21.36
  -2   0  -6  320.55   11.03
   2   0   6  355.04   14.53
  -3   0   6  530.39   15.04
   3   0  -6  531.74   12.26
   3   0  -6  488.62   21.14
   3   0   6  535.78   19.37
   3   0  -6  507.83   23.41
  -3   0  -6  503.50   17.21
   4   0  -6  523.25   23.60
   4   0  -6  539.81   13.86
  -4   0  -6  478.85   18.81
   4   0  -6  468.76   17.74
  -4   0   6  535.10   14.46
  -4   0  -6  498.31   26.36
  -4   0  -6  544.39   19.86
   4   0   6  521.48   19.95
   5   0  -6   41.88    6.36
   5   0  -6   38.23    3.47
  -5   0  -6   47.20    5.54
   5   0  -6   46.95    4.22
   5   0   6   40.44    5.34
  -5   0  -6   38.47    4.85
  -5   0  -6   37.61    7.63
   6   0  -6    2.73    1.96
   6   0   6    2.62    1.36
   6   0   6    4.72    2.64
  -6   0  -6   12.00    3.20
   6   0  -6    2.77    1.53
  -6   0  -6    1.73    2.77
   6   0  -6    7.12    1.57
   7   0   6   48.53    6.66
   7   0  -6   57.40    5.13
   7   0  -6   58.21    3.91
  -7   0  -6   53.39    5.23
   7   0   6   52.05    4.99
  -7   0  -6   55.23    8.25
   7   0  -6   44.75    6.97
   8   0   6    4.92    1.57
   8   0  -6    5.67    3.13
   8   0   6    7.44    2.97
   8   0   6    6.21    1.29
  -8   0  -6    9.66    2.05
   8   0  -6    5.37    1.74
  -8   0  -6    7.65    3.65
   8   0   6    5.23    1.59
  -9   0  -6   66.53    9.21
   9   0   6   70.12    5.16
   9   0   6   73.67    8.66
   9   0  -6   64.59    8.22
   9   0   6   71.38    6.77
   9   0  -6   74.00    6.76
  -9   0  -6   54.78    5.71
  10   0   6   45.08    9.08
  10   0   6   50.27    6.09
 -10   0  -6   47.67    9.60
  10   0  -6   45.10    5.48
  10   0   6   38.03    4.46
 -10   0  -6   50.67    4.95
  10   0  -6   33.14    6.87
  11   0   6   57.46    5.41
 -11   0  -6   62.50    5.17
  11   0   6   41.06    8.04
  11   0  -6   53.13    8.00
 -11   0  -6   69.24    9.37
  11   0   6   56.32    6.82
  11   0  -6   59.10    7.28
 -12   0  -6    6.31    1.46
  12   0   6    5.49    1.66
  12   0   6    5.16    2.99
  12   0   6    4.02    2.61
  12   0  -6    5.96    2.26
  12   0  -6    6.84    3.72
 -12   0  -6    6.40    3.38
 -13   0  -6    6.17    1.21
 -13   0  -6   12.54    4.20
  13   0  -6    4.58    3.13
  13   0   6    0.61    2.88
  13   0   6    2.16    2.54
 -14   0  -6   92.20    5.69
  14   0  -6   91.54   10.90
  14   0   6   87.73   11.31
 -14   0  -6  113.83   12.75
  14   0  -6  103.74   11.30
  14   0   6   90.22   10.13
  14   0   6   98.81    8.76
 -15   0  -6  728.67   32.49
  15   0   6  673.21   26.71
 -15   0  -6  714.12   19.68
  15   0   6  708.20   33.62
  15   0  -6  648.44   41.22
  15   0   6  703.81   30.84
  16   0   6   18.25    5.87
  16   0   6   30.19    7.46
  16   0   6   22.36    7.59
 -16   0  -6   26.16    5.97
  16   0  -6   20.66    5.56
  17   0   6    1.56    2.98
  17   0   6   -1.29    2.35
   0  -1  -6    1.86    0.61
   0  -1  -6    1.86    1.42
   0   1   6    0.54    0.53
   0  -1   6    0.51    0.57
   0  -1  -6    0.50    1.24
  -1  -1  -6  280.76   14.26
   1   1  -6  264.03   15.77
   1  -1   6  290.70   12.66
  -1  -1  -6  253.22   12.05
  -1  -1  -6  273.04   16.94
  -1   1   6  286.95   11.89
   1   1  -6  294.81   18.94
  -1  -1   6  286.62   11.19
  -1   1  -6  279.20   19.65
   1   1   6  296.81   12.80
   1  -1  -6  272.13   19.64
   2  -1   6   14.95    3.63
  -2  -1  -6   12.91    3.01
   2   1  -6   10.87    3.90
  -2  -1  -6   18.57    4.27
  -2  -1  -6   10.62    3.85
   2   1  -6   13.17    1.72
   2  -1   6   14.27    2.98
   2   1  -6   18.76    4.74
  -2   1   6   17.24    3.37
  -2  -1   6   17.61    2.44
   2  -1  -6   14.30    4.31
   2   1   6   19.85    4.41
  -2   1  -6   11.70    4.05
  -3  -1  -6   34.86    3.46
   3  -1   6   31.68    4.55
   3  -1   6   28.22    2.64
  -3   1   6   30.87    3.56
   3   1  -6   30.67    3.18
  -3  -1  -6   34.87    4.76
   3   1  -6   38.49    4.52
   3  -1   6   32.69    3.51
   3   1  -6   32.31    7.22
  -3  -1  -6   25.58    6.01
   3  -1  -6   27.89    6.10
  -3   1  -6   36.35    3.42
  -3   1  -6   27.56    6.62
  -3  -1   6   33.04    3.06
   3   1   6   34.92    4.73
   4   1  -6  134.47   11.96
  -4  -1  -6  132.25    8.62
   4  -1   6  132.18    6.62
  -4  -1  -6  138.27   12.55
   4  -1   6  130.02    7.07
   4   1  -6  135.47    6.60
  -4  -1  -6  135.64    9.45
   4  -1   6  136.30    9.87
  -4  -1   6  138.00    5.72
   4  -1  -6  134.27   11.01
  -4   1  -6  126.93   12.25
   4   1   6  138.40    9.58
  -4   1  -6  131.43    7.97
   4  -1  -6  139.00    6.16
   4  -1  -6  132.23    8.08
  -5  -1  -6 1029.28   30.76
   5   1  -6 1042.63   25.17
   5  -1   6 1065.05   25.87
  -5  -1  -6 1029.34   30.46
   5  -1   6 1059.47   32.68
   5  -1   6 1035.18   20.86
   5   1  -6 1020.57   36.42
  -5  -1  -6 1035.88   38.66
   5  -1   6  982.33   26.85
  -5   1  -6 1004.82   29.79
   5  -1  -6  993.22   27.49
   5   1   6 1040.90   31.28
   5  -1  -6  975.27   33.96
  -5   1  -6 1101.42   52.95
   5  -1  -6 1055.70   25.31
  -6  -1  -6    2.15    1.34
   6  -1   6    5.05    1.36
   6   1  -6    0.18    1.27
   6   1  -6    1.23    1.37
   6  -1   6    4.74    2.39
  -6  -1  -6    2.38    2.10
   6  -1   6    2.90    1.33
   6  -1   6    0.67    0.99
   6  -1  -6    2.55    1.16
   6  -1  -6    7.36    1.92
   6  -1  -6    2.10    1.02
  -6   1  -6    2.90    4.08
   6   1   6    4.18    2.37
   7   1  -6   45.97    4.68
   7  -1   6   48.65    8.98
   7  -1   6   51.01    3.68
   7  -1   6   44.35    5.00
   7   1  -6   47.89    7.27
   7  -1   6   46.36    3.56
  -7  -1  -6   45.62    5.70
   7  -1  -6   50.56    5.15
   7   1   6   40.71    6.08
  -7   1  -6   46.97    6.77
   7  -1  -6   49.53    6.78
   7  -1  -6   42.05    4.27
   8   1  -6   57.86    5.68
  -8  -1  -6   61.59    6.61
   8  -1   6   67.10    4.59
   8  -1   6   60.94    4.38
   8  -1   6   69.59    8.36
   8   1  -6   71.23    8.71
   8  -1   6   60.09    6.35
  -8   1  -6   66.60    8.86
   8  -1  -6   71.79    5.36
   8   1   6   83.82    8.68
   8  -1  -6   68.00    6.60
   8  -1  -6   70.85    4.30
   8  -1  -6   66.35    7.95
   9  -1   6   24.17    5.40
   9  -1   6   20.62    2.98
   9   1  -6   29.57    7.28
   9   1  -6   30.08    4.26
  -9  -1  -6   29.33    5.28
   9  -1   6   27.27    6.65
  -9   1  -6   36.81    5.65
   9   1   6   26.16    5.65
   9  -1  -6   26.38    6.45
   9  -1  -6   30.21    4.12
   9   1   6   27.51    2.92
  10  -1   6   17.29    4.38
  10  -1   6   38.15    5.53
  10   1  -6   24.52    5.00
  10   1  -6   25.59    7.21
 -10   1  -6   32.20    7.50
  10  -1  -6   26.24    5.81
  10  -1  -6   25.81    5.61
  10   1   6   33.67    3.47
  10   1   6   32.09    7.23
  10  -1  -6   34.83    2.98
  10  -1  -6   32.66    3.24
  11  -1   6  353.94   21.43
  11   1  -6  338.71   18.23
  11   1  -6  335.28   21.46
 -11  -1  -6  331.81   16.29
  11  -1   6  321.02   17.56
  11   1   6  320.79   19.63
 -11   1  -6  360.63   20.87
  11   1   6  321.54   12.64
  11  -1  -6  309.88   12.68
  11  -1  -6  302.95   18.21
  11  -1  -6  315.87   19.03
 -12  -1  -6   91.95    7.95
  12   1  -6   83.61    9.89
  12  -1   6   82.60   10.76
  12  -1   6   76.23    8.83
  12   1  -6   78.47   10.19
  12  -1  -6   71.10    5.97
  12  -1  -6   90.95    9.59
  12   1   6   89.02   10.43
  12   1   6   72.01    6.20
  12  -1  -6   72.84    8.84
 -12   1  -6   81.99    8.70
 -13  -1  -6   78.03    7.26
  13   1  -6   82.95    9.90
  13  -1   6   76.60    9.41
  13   1  -6   72.63   10.20
 -13   1  -6   94.20    9.81
  13  -1  -6   86.57    9.15
  13   1   6   78.81    6.62
  13  -1  -6   72.32    9.50
  13  -1  -6   72.51    6.14
 -14  -1  -6  115.58    8.83
  14  -1   6   99.38   12.10
  14   1  -6  100.94   11.54
  14  -1   6  109.74   11.46
  14  -1  -6   96.57   10.60
  14  -1  -6  102.54   11.91
 -14   1  -6  121.26    9.83
  14  -1  -6  107.15    7.92
  14   1   6  114.24    8.60
  14   1   6   94.48   11.29
  15  -1   6   30.99    7.48
  15   1  -6   30.39    7.90
  15  -1   6   30.68    8.75
 -15  -1  -6   54.05    5.03
  15  -1  -6   24.63    7.62
  15   1   6   31.80    8.91
  15   1   6   36.24    5.01
 -15   1  -6   44.10    6.16
  15  -1  -6   37.93    3.75
  16  -1   6   11.77    4.64
 -16  -1  -6   13.15    2.96
  16  -1   6    6.08    3.43
  16  -1   6   14.83    5.74
  16  -1  -6    5.17    3.71
  16   1   6    6.65    4.42
   0  -2   6  285.54   10.92
   0  -2   6  298.95   12.87
   0  -2  -6  308.18   18.07
   0  -2  -6  294.01   10.36
   0  -2  -6  304.69   15.42
   0   2   6  316.72   13.74
   0   2  -6  296.90   19.06
  -1  -2  -6   50.52    6.05
   1  -2   6   47.69    5.24
  -1   2   6   44.22    4.87
  -1  -2  -6   58.68    7.76
   1  -2   6   49.62    3.08
  -1  -2  -6   52.47    4.56
   1   2  -6   41.92    8.10
   1   2  -6   55.72    3.98
   1  -2   6   45.04    3.75
   1   2   6   46.77    5.72
   1  -2  -6   50.90    3.52
  -1  -2   6   44.84    4.41
  -1   2  -6   53.41    7.97
  -1  -2   6   44.72    4.28
   1  -2  -6   50.34    6.02
   1  -2  -6   57.43    7.40
   2  -2   6   87.18    5.82
  -2  -2  -6   85.36    5.84
   2  -2   6   83.64    5.16
  -2   2   6   82.44    6.46
   2  -2   6   89.81    7.82
   2  -2   6   84.77    4.98
  -2  -2  -6   92.07    8.24
   2   2  -6   90.93    5.45
  -2  -2  -6   83.49    9.60
   2   2  -6   83.64    9.86
   2  -2  -6   94.93    6.69
  -2   2  -6   89.74   10.28
   2   2   6   92.54    7.56
   2  -2  -6   93.05    9.37
  -2  -2   6   84.84    5.51
   2  -2  -6   89.08    4.61
   2  -2  -6   82.07    7.90
   3   2  -6   53.41    4.23
  -3  -2  -6   51.20    4.44
   3   2  -6   47.25    7.40
  -3  -2  -6   45.26    5.93
   3  -2   6   51.20    6.26
   3  -2   6   52.25    4.44
   3  -2   6   46.79    3.89
   3   2   6   45.26    5.71
   3  -2  -6   53.24    7.07
  -3  -2   6   56.11    3.94
   3  -2  -6   47.46    2.87
   4  -2   6    0.33    0.98
   4   2  -6    0.19    1.24
   4  -2   6   -0.65    1.22
   4   2  -6    1.25    1.11
   4  -2   6   -0.90    0.83
  -4  -2  -6    2.09    1.22
   4  -2   6    4.46    1.80
   4  -2  -6    1.67    0.56
   4  -2  -6    0.01    0.79
  -4  -2   6    1.14    0.69
   4   2   6    1.85    0.74
  -5  -2  -6 1053.92   32.29
   5  -2   6 1041.76   34.87
   5   2  -6 1040.93   26.83
   5  -2   6  988.55   22.53
   5   2  -6 1037.03   38.62
   5  -2   6 1036.56   28.68
   5   2   6 1013.82   31.33
   5  -2  -6 1034.54   34.27
  -5   2  -6 1216.38   57.94
   5  -2  -6 1009.82   26.61
   6   2  -6  345.42   13.86
   6  -2   6  320.98   18.58
   6  -2   6  330.97   11.93
   6  -2   6  341.81   15.23
  -6  -2  -6  320.10   16.31
   6   2  -6  330.35   20.61
   6  -2  -6  339.74   13.63
   6   2   6  327.82   16.74
   6  -2  -6  317.95   17.47
   7  -2   6  209.12   12.45
   7  -2   6  187.75    8.84
   7   2  -6  199.36   10.66
   7   2  -6  174.22   15.13
  -7  -2  -6  187.09   12.28
   7  -2   6  192.80   14.83
   7  -2  -6  189.98   13.31
   7   2   6  206.91   13.29
   7  -2  -6  195.81   10.29
   8   2  -6  151.06    9.53
   8  -2   6  140.56   13.09
  -8  -2  -6  153.26   11.27
   8   2  -6  130.41   13.38
   8  -2  -6  155.82   11.94
   8   2   6  142.02   11.46
   8  -2  -6  152.83    8.92
   9   2  -6 1158.34   43.88
   9  -2   6 1227.82   37.41
   9   2  -6 1173.48   34.03
  -9  -2  -6 1169.47   36.79
   9  -2   6 1245.47   43.73
  -9   2  -6 1176.15   40.80
   9   2   6 1157.42   38.22
   9  -2  -6 1155.01   31.30
   9   2   6 1191.35   26.52
   9  -2  -6 1169.85   37.43
 -10  -2  -6  132.35   10.79
  10  -2   6  133.81   11.34
  10   2  -6  131.82   13.70
  10  -2   6  150.80   14.43
  10   2  -6  138.04   10.17
  10  -2  -6  120.01   10.69
  10   2   6  134.70    6.84
  10   2   6  133.02   11.91
  10  -2  -6  136.63    8.57
 -10   2  -6  137.15   11.71
 -11  -2  -6  154.59   11.40
  11   2  -6  121.78   13.37
  11  -2   6  169.81   15.66
  11  -2   6  146.04   12.17
  11   2  -6  140.60   11.38
  11  -2  -6  149.51   11.56
  11  -2  -6  156.70    9.64
  11   2   6  152.24   13.49
 -11   2  -6  162.14   12.34
  11   2   6  138.20    7.49
  12  -2   6    3.46    3.39
 -12  -2  -6    9.10    2.03
  12   2  -6    6.20    3.75
  12   2  -6    4.63    3.21
  12  -2   6    1.75    2.58
  12   2   6    6.76    3.69
 -12   2  -6    9.08    2.89
  12   2   6   11.59    2.26
  12  -2  -6   12.02    2.20
  12  -2  -6    4.37    2.35
  13   2  -6   85.66   10.07
  13  -2   6   82.79   11.37
 -13  -2  -6   65.40    8.06
  13  -2   6   81.36   10.11
  13  -2  -6   84.10    8.82
  13  -2  -6   99.93    7.90
  13   2   6   79.96    9.82
 -13   2  -6   80.06    7.74
  14  -2   6   18.10    6.80
  14  -2   6   14.67    5.83
 -14  -2  -6   11.02    3.95
  14   2  -6    8.48    4.02
  14  -2  -6   14.46    3.34
 -14   2  -6   20.43    3.76
  14  -2  -6   11.60    3.70
  14   2   6   17.25    3.56
  14   2   6   13.74    5.11
 -15  -2  -6   36.69    7.16
  15   2  -6   41.25    9.17
  15  -2   6   39.58   10.26
  15  -2   6   25.35    6.43
  15   2   6   26.21    7.57
  15  -2  -6   44.38    4.31
  15   2   6   24.56    5.25
  16   2  -6    5.65    3.00
 -16  -2  -6   11.32    2.72
  16  -2   6    2.19    2.71
  16  -2   6    0.35    2.67
  16   2   6   -1.24    2.64
  16  -2  -6    2.29    1.86
  16   2   6    2.31    2.93
  16  -2  -6    2.53    3.22
   0  -3   6    2.19    1.24
   0   3   6    0.13    0.92
   0  -3  -6   -0.55    1.10
   0  -3   6   -0.89    1.02
   0  -3  -6   -0.06    0.87
   0   3  -6    1.62    0.60
   1   3  -6  221.49   17.11
   1   3  -6  199.51    9.68
   1  -3   6  211.09   12.43
   1  -3   6  212.12   10.96
  -1  -3  -6  211.03   13.30
   1  -3  -6  201.38   14.67
   1  -3  -6  180.10   12.46
  -1  -3   6  209.35   10.79
  -1  -3   6  210.82    9.64
   1   3   6  197.96   11.74
  -1   3  -6  197.38   15.87
   2   3  -6   12.78    4.61
   2   3  -6   16.92    3.41
   2  -3   6   14.72    4.38
   2  -3   6   12.22    2.26
   2  -3   6    8.48    2.88
  -2  -3  -6   17.21    4.71
   2  -3  -6   15.00    4.39
  -2  -3   6   18.24    3.57
   2  -3  -6   12.18    4.48
  -2   3  -6    8.24    3.09
   2  -3  -6   15.25    1.34
   2   3   6   13.03    3.69
   2  -3  -6   13.62    3.06
   3  -3   6   19.41    4.77
   3  -3   6   17.51    2.37
   3   3  -6   21.74    3.02
   3  -3   6   17.81    4.15
   3   3  -6   10.55    3.79
  -3  -3  -6   15.45    4.39
   3  -3  -6   23.91    2.30
   3  -3  -6   31.23    3.59
  -3   3  -6   26.15    7.07
   3  -3  -6   19.69    4.75
  -3  -3   6   19.82    2.57
   3  -3  -6    8.97    3.19
   3   3   6   20.55    4.80
   4  -3   6   82.36    7.61
   4   3  -6   82.22   10.35
   4   3  -6   81.29    6.43
   4  -3   6   82.22    4.46
  -4  -3  -6   88.92    8.71
   4  -3   6   87.25    9.60
   4  -3  -6   89.91    8.90
   4   3   6   96.81    8.64
  -4   3  -6   82.46   10.08
   4  -3  -6   89.45    5.02
  -4  -3   6   85.36    4.46
   4  -3  -6   77.27    8.63
   4  -3  -6   95.91    7.14
   5   3  -6  731.90   34.04
   5  -3   6  746.06   26.05
   5   3  -6  620.92   30.41
   5  -3   6  729.07   30.44
  -5  -3  -6  706.64   26.89
   5   3   6  733.84   26.24
   5  -3  -6  656.86   19.24
   5  -3  -6  695.42   23.43
  -5   3  -6  735.94   31.15
   5  -3  -6  741.52   28.01
   6  -3   6    3.97    2.32
   6  -3   6    2.35    2.67
   6   3  -6    4.93    1.57
  -6  -3  -6    0.91    2.12
   6   3  -6    1.76    3.20
  -6   3  -6    7.92    2.80
   6  -3  -6    5.00    2.65
   6  -3  -6    6.28    1.64
   6   3   6    5.65    2.70
   7  -3   6   27.81    5.33
   7   3  -6   36.36    8.99
   7  -3   6   35.18    7.66
   7   3  -6   43.31    4.84
  -7  -3  -6   39.48    7.22
   7  -3  -6   30.13    5.89
   7  -3  -6   35.10    5.12
   7   3   6   33.29    6.80
   8  -3   6   39.83    7.50
   8  -3   6   29.82    7.14
   8   3  -6   31.08    8.37
  -8  -3  -6   42.52    7.85
   8   3  -6   47.72    5.37
   8  -3  -6   39.76    5.99
   8   3   6   48.31    3.70
  -8   3  -6   52.39    8.04
   8   3   6   32.14    6.22
   8  -3  -6   49.78    5.55
   9  -3   6   13.46    5.45
   9   3  -6   11.77    5.51
   9   3  -6   17.00    3.68
  -9  -3  -6   15.53    5.06
   9  -3   6   20.58    5.20
   9   3   6   19.13    3.18
  -9   3  -6   26.87    5.84
   9   3   6   15.29    4.80
   9  -3  -6   19.83    4.42
   9  -3  -6   23.92    5.37
  -9  -3   6   18.05    4.07
  10  -3   6   18.76    5.16
  10  -3   6   15.57    5.19
 -10  -3  -6   21.00    6.22
  10   3  -6   26.57    7.64
  10   3  -6   14.81    4.36
  10  -3  -6   22.98    3.31
  10  -3  -6   16.54    4.73
  10   3   6   20.87    2.73
 -10   3  -6   25.76    3.68
  10   3   6   23.37    6.17
 -11  -3  -6  234.12   16.27
  11  -3   6  255.06   17.16
  11   3  -6  238.77   15.12
  11   3   6  239.88   10.51
 -11   3  -6  274.00   14.07
  11  -3  -6  234.00   13.74
  11  -3  -6  246.58   14.81
  12   3  -6   35.80    6.74
  12  -3   6   61.61   12.88
  12  -3   6   54.64    9.52
 -12  -3  -6   44.66    8.24
  12   3   6   57.26   10.38
  12   3   6   52.34    5.44
  12  -3  -6   53.76    6.44
  12  -3  -6   52.64    5.65
 -13  -3  -6   69.95    8.96
  13  -3   6   46.46   10.16
  13   3  -6   63.32    8.79
  13  -3  -6   54.04    7.02
  13   3   6   56.45    5.35
  13  -3  -6   63.64    6.73
  13   3   6   59.20    9.06
  14  -3   6   83.80   11.82
  14  -3   6   74.16   10.16
  14   3  -6   71.78    9.78
 -14  -3  -6   91.92    9.24
  14  -3  -6   79.32    7.93
  14   3   6   69.54   10.21
  14   3   6   61.80    6.44
  15  -3   6   33.40    9.65
  15   3  -6   22.69    5.97
  15  -3   6   23.94    6.76
 -15  -3  -6   21.40    4.89
  15   3   6   18.17    4.87
  15   3   6   17.47    5.81
  15  -3  -6   34.52    4.48
   0  -4  -6   50.51    8.16
   0   4  -6   68.40    9.45
   0  -4   6   56.73    6.22
   0  -4   6   41.94    5.80
   1  -4   6  992.88   27.67
  -1  -4  -6  950.14   33.33
   1  -4   6 1014.27   33.83
   1  -4   6  951.59   30.67
   1   4  -6  966.46   41.09
  -1  -4  -6  944.79   23.24
  -1   4  -6  948.65   39.74
   1  -4  -6  949.23   35.99
   1  -4  -6  994.59   33.55
  -1  -4   6  962.43   28.70
   1  -4  -6  959.45   23.45
  -1  -4   6  974.15   29.75
   2  -4   6  153.61    8.48
  -2  -4  -6  148.71    7.21
   2   4  -6  142.05   14.79
   2  -4   6  138.29   12.12
  -2  -4  -6  147.51   12.01
   2   4  -6  140.96    9.13
   2  -4   6  156.31   11.52
   2  -4   6  133.27    7.33
   2  -4  -6  157.16    7.09
   2  -4  -6  142.63   11.66
   2  -4  -6  153.07   12.96
  -2  -4   6  151.24    9.45
  -2  -4   6  148.36    9.68
  -2   4  -6  146.81   13.60
   2  -4  -6  134.62   10.45
   3   4  -6  286.01   13.67
  -3  -4  -6  285.03   17.07
   3  -4   6  296.62   18.89
   3  -4   6  270.07    9.88
   3  -4   6  285.70   16.14
   3  -4   6  267.27    9.44
   3   4  -6  274.03   21.29
  -3  -4   6  286.27   13.20
  -3  -4   6  300.67   11.90
   3  -4  -6  288.39   15.30
   3   4   6  301.38   16.35
  -3  -4   6  279.50   11.96
  -3   4  -6  296.62   19.56
   3  -4  -6  292.60   17.90
   3  -4  -6  285.28   16.98
   4   4  -6  256.72   20.47
   4   4  -6  245.51   12.93
  -4  -4  -6  269.26   16.55
   4  -4   6  236.89   17.60
   4  -4   6  263.71   16.09
  -4   4  -6  263.22   18.06
   4  -4  -6  257.68   14.47
   4  -4  -6  250.64   16.07
  -4  -4   6  255.01   12.05
   4   4   6  254.10   15.15
   4  -4  -6  254.60   15.93
  -4  -4   6  246.92    9.53
   5   4  -6   26.73    7.45
  -5  -4  -6   21.47    5.51
   5  -4   6   12.23    4.50
   5   4  -6   26.87    3.82
   5  -4   6   35.13    4.97
   5  -4  -6   14.11    4.25
   5  -4  -6   19.64    5.13
   5  -4  -6   24.19    5.20
   5   4   6   16.91    4.34
  -5   4  -6   32.14    4.52
  -5  -4   6   24.12    4.35
  -6  -4  -6   -0.44    1.50
   6   4  -6    3.62    1.14
   6  -4   6   -1.84    1.38
   6  -4   6   -1.54    2.02
   6   4  -6   -1.38    2.29
  -6   4  -6    5.23    2.15
  -6  -4   6    0.94    1.24
   6  -4  -6    1.79    1.73
   6  -4  -6   -0.57    1.50
   6   4   6    2.47    2.27
  -7  -4  -6   22.76    6.15
   7   4  -6   22.64    4.75
   7   4  -6   21.96    7.21
   7  -4   6   36.37    7.33
   7  -4   6   18.97    6.54
   7   4   6   33.02    6.69
   7  -4  -6   32.10    6.30
  -7   4  -6   44.33    5.82
  -7  -4   6   27.57    5.00
   7  -4  -6   32.19    4.59
   8  -4   6    0.32    1.98
  -8  -4  -6   -1.66    1.80
   8   4  -6    2.36    1.90
   8  -4   6    2.36    2.66
   8  -4  -6    1.98    2.37
   8  -4  -6    8.33    2.19
   8   4   6    2.98    2.35
   9   4  -6   23.92    5.29
   9  -4   6   28.82    9.23
   9  -4   6   26.49    6.27
  -9  -4  -6   33.47    7.68
   9  -4  -6   35.97    4.88
   9  -4  -6   26.44    5.50
  -9   4  -6   41.83    4.88
   9   4   6   24.76    7.32
   9   4   6   29.57    3.27
  10   4  -6   24.47    5.18
  10  -4   6   28.85    7.13
  10  -4   6   28.77    8.77
  10   4   6   21.78    6.00
  10  -4  -6   25.46    5.27
  10  -4  -6   25.17    4.97
  10   4   6   27.94    3.01
  11   4  -6   32.68    6.69
  11  -4   6   41.22    8.06
 -11  -4  -6   35.05    7.73
  11  -4   6   25.04    8.00
  11   4   6   31.29    7.35
  11  -4  -6   39.89    7.35
  11  -4  -6   28.76    4.44
  11   4   6   40.87    4.04
 -12  -4  -6    3.27    3.00
  12  -4   6   -1.68    2.28
  12  -4   6    2.37    3.48
  12   4  -6    0.52    2.07
  12   4   6   -1.21    2.27
  12   4   6   -0.60    1.87
  12  -4  -6    3.37    2.10
  12  -4  -6    1.66    2.11
  13  -4   6   -1.78    2.71
  13  -4   6    0.90    2.80
 -13  -4   6    1.32    2.25
  13   4   6    6.66    2.16
  13  -4  -6    8.52    2.62
   0  -5   6    3.41    1.29
   0   5  -6   -2.65    2.10
   0  -5  -6   -1.32    1.27
   0  -5   6   -1.84    1.62
   1  -5   6  120.84   11.64
   1  -5   6  118.39    7.80
   1   5  -6  102.50   13.30
  -1  -5  -6  108.37   10.81
   1  -5   6  125.31   10.55
  -1  -5   6  119.28   10.30
   1  -5  -6  104.13   10.54
   1  -5  -6  107.05   11.70
  -1  -5   6  111.79    9.50
  -1  -5   6  114.35    9.14
  -1   5  -6  111.17   13.10
   2   5  -6    2.78    3.80
   2  -5   6    0.50    1.99
  -2  -5  -6    5.46    3.67
   2  -5   6    2.56    1.40
   2  -5   6    4.98    2.33
   2  -5  -6    8.67    3.43
  -2  -5   6    4.99    2.52
  -2  -5   6    8.11    2.96
   2  -5  -6    4.36    3.25
   2  -5  -6    5.85    2.02
  -2   5  -6   10.87    2.87
  -2  -5   6    5.36    1.95
  -3  -5  -6    8.33    3.36
   3  -5   6    5.86    2.85
   3  -5   6    6.69    4.16
   3   5  -6    7.65    2.89
   3  -5  -6    8.17    3.22
  -3  -5   6   11.69    2.44
  -3   5  -6    5.87    2.81
  -3  -5   6    7.52    2.60
   3  -5  -6    6.49    2.43
  -3  -5   6    5.46    2.05
   3  -5  -6    7.74    3.60
   4  -5   6   55.61    7.81
   4   5  -6   41.95    5.93
   4  -5   6   33.53    8.20
   4  -5  -6   43.13    7.54
   4  -5  -6   33.21    6.79
  -4  -5   6   45.58    4.28
  -4  -5   6   44.38    5.58
  -4  -5   6   48.05    8.12
  -4   5  -6   53.62    6.68
   4  -5  -6   44.05    8.17
  -5  -5  -6  395.17   29.58
   5  -5   6  368.72   21.49
   5  -5   6  397.88   25.67
   5   5  -6  387.83   18.42
   5  -5  -6  377.83   20.54
   5  -5  -6  358.58   19.63
  -5  -5   6  372.89   20.88
  -5   5  -6  384.77   20.30
  -5  -5   6  374.90   17.70
   6  -5   6   -0.93    2.18
   6   5  -6    0.71    1.50
   6  -5   6    0.02    2.86
  -6  -5  -6   -0.62    2.52
  -6   5  -6    6.96    2.14
  -6  -5   6    1.35    2.76
  -6  -5   6    1.85    1.83
   6  -5  -6   -1.56    1.62
   6  -5  -6   -1.61    1.26
   7  -5   6   20.06    6.18
  -7  -5  -6   17.16    5.16
   7  -5   6   21.83    9.90
   7   5  -6   18.90    4.31
  -7  -5   6   21.94    6.40
  -7  -5   6   22.31    5.32
   7  -5  -6   23.43    5.02
   7  -5  -6   22.15    5.38
   8   5  -6   16.39    4.27
   8  -5   6    8.57    4.64
   8  -5   6   11.05    5.28
  -8  -5  -6   23.23    6.25
   8  -5  -6   15.36    4.26
  -8  -5   6    7.48    3.79
   8   5   6   21.49    5.81
   8  -5  -6   20.93    5.25
  -9  -5  -6   10.22    4.72
   9  -5   6    6.47    4.88
   9  -5   6    1.86    3.54
   9   5  -6    5.24    2.88
   9  -5  -6    2.83    2.48
  -9  -5   6    4.14    3.73
   9  -5  -6    8.41    2.34
   9   5   6    5.56    2.85
  10   5  -6    4.54    2.82
  10  -5   6    9.38    5.22
  10  -5   6    3.42    4.04
 -10  -5  -6    5.23    3.98
  10  -5  -6    6.86    3.05
  10   5   6   12.99    2.90
  10  -5  -6   11.48    3.53
 -10  -5   6    5.91    4.41
  10   5   6   15.35    4.60
 -11  -5  -6  115.11   12.60
  11  -5   6  118.41   13.32
  11   5  -6  124.80   11.50
  11  -5   6  155.00   15.72
 -11  -5   6  105.26   13.48
  11   5   6  108.80    8.71
  11  -5  -6  134.75   12.78
  11   5   6  124.36   12.72
   0  -6   6   75.03   10.52
   0  -6   6   66.71    9.09
   0  -6   6   77.45    6.58
   0  -6  -6   84.96   10.34
  -1  -6  -6   10.02    3.43
   1  -6   6    6.45    4.61
   1  -6   6    9.13    2.38
   1  -6   6    6.17    2.82
   1  -6  -6    6.80    3.74
  -1  -6   6    8.29    3.97
  -1  -6   6    8.38    3.49
   2  -6   6   19.88    6.63
   2  -6   6   11.17    6.43
  -2  -6  -6   17.00    5.70
  -2  -6   6   23.81    5.20
  -2  -6   6   15.08    4.12
   2  -6  -6   15.82    5.29
   2  -6  -6   13.72    5.05
  -2  -6   6   11.81    4.58
   3  -6   6   25.59    9.60
   3  -6   6   16.47    5.82
  -3  -6  -6   22.06    6.58
   3  -6  -6   13.96    5.95
  -3  -6   6   17.99    6.03
  -3  -6   6   15.80    4.66
  -3  -6   6   10.79    3.91
   3  -6  -6   16.88    4.93
  -4  -6  -6   -0.71    2.29
   4  -6   6    3.04    2.39
   4   6  -6   -2.05    1.47
   4  -6   6   -3.25    3.38
  -4  -6   6    0.64    2.62
   4  -6  -6   -0.15    2.41
  -4  -6   6   -3.73    1.62
  -4  -6   6   -0.15    2.76
  -5  -6  -6  288.74   19.61
   5   6  -6  287.00   17.25
   5  -6   6  296.16   20.88
   5  -6   6  317.52   24.15
  -5  -6   6  286.71   17.69
   5  -6  -6  313.92   20.08
   5  -6  -6  273.94   17.55
   5  -6  -6  287.28   18.79
  -6  -6  -6   85.86   10.74
   6   6  -6   90.06    9.52
   6  -6   6  103.32   14.12
   6  -6  -6  114.21   10.30
   6  -6  -6   84.40    9.45
  -6  -6   6   89.63    9.32
  -6  -6   6   83.43   10.58
   7   6  -6   41.60    7.42
   7  -6   6   58.34   11.45
  -7  -6  -6   69.68    9.10
   7  -6   6   55.58   12.90
  -7  -6   6   53.25    9.32
  -7  -6   6   52.01    9.31
   7  -6  -6   63.33    9.27
   7  -6  -6   50.23    7.38
   8  -6   6   39.50   11.44
   8   6  -6   42.08    8.10
  -8  -6  -6   33.67    7.99
   8  -6   6   42.00    8.74
   8  -6  -6   40.06    9.07
  -8  -6   6   46.62    9.12
   8  -6  -6   35.46    6.80
  -8  -6   6   29.94    7.08
   0   0   7    0.51    1.33
   0   0  -7    0.66    1.75
   1   0   7   56.54    5.77
  -1   0   7   67.12    5.54
  -1   0  -7   58.65    8.25
   1   0  -7   58.80    8.20
   2   0  -7   36.55    7.70
  -2   0  -7   33.98    7.39
   2   0   7   45.83    5.41
  -2   0   7   43.77    4.35
  -3   0  -7 1220.27   43.42
   3   0  -7 1162.35   40.95
  -3   0   7 1187.67   28.16
   3   0   7 1228.47   34.28
  -4   0  -7  305.57   13.20
   4   0  -7  328.40   19.92
  -4   0  -7  349.07   21.80
   4   0   7  314.43   15.80
  -4   0   7  319.91   11.36
   4   0  -7  292.48   14.82
   5   0  -7  275.87   15.89
  -5   0  -7  282.53   19.97
   5   0  -7  261.26    8.99
  -5   0  -7  242.24   13.04
   5   0   7  257.76   14.95
   5   0  -7  255.98   17.59
   6   0  -7    2.37    2.56
   6   0   7    5.89    2.59
   6   0  -7    5.19    1.61
  -6   0  -7    6.82    3.82
   7   0   7  160.90   12.55
   7   0  -7  211.96   10.87
   7   0  -7  166.63   14.47
  -7   0  -7  163.11   15.57
   7   0  -7  170.56    8.62
   8   0   7   17.48    5.18
   8   0  -7   22.87    2.74
  -8   0  -7   20.88    4.12
   8   0  -7   15.99    5.13
  -8   0  -7   16.68    6.10
   9   0  -7   18.21    5.72
  -9   0  -7   29.87    7.97
  -9   0  -7   29.26    3.74
   9   0  -7   30.50    6.28
   9   0   7   27.79    6.74
  10   0   7   39.10    7.98
  10   0  -7   46.23    5.50
 -10   0  -7   46.57   10.18
  10   0   7   54.07    5.99
 -10   0  -7   39.21    4.68
  10   0  -7   41.93    9.01
  11   0  -7  833.67   35.67
  11   0  -7  857.56   30.37
  11   0   7  857.77   29.44
  11   0   7  886.55   51.53
 -11   0  -7  852.06   39.17
 -11   0  -7  853.50   26.16
 -12   0  -7   34.78    9.54
  12   0   7   33.37    3.86
  12   0   7   45.97    6.56
  12   0  -7   24.01    6.78
 -12   0  -7   50.34    4.37
  12   0  -7   48.46    6.15
  12   0   7   49.23   10.18
  13   0  -7   56.55    7.89
  13   0   7   63.36    7.89
  13   0  -7   37.72   11.91
  13   0   7   55.66   11.56
  13   0   7   42.87    4.64
 -13   0  -7   45.91    8.98
  14   0  -7   37.77    8.24
  14   0   7   43.44    8.88
 -14   0  -7   45.93    9.92
  14   0   7   39.82    7.65
  14   0  -7   61.83   13.25
  15   0   7   52.61   11.33
  15   0   7   45.20    8.94
  15   0  -7   35.75    8.05
 -15   0  -7   57.45    8.46
  15   0  -7   43.99    9.61
   0   1  -7  196.79   15.84
   0   1   7  195.30   13.57
   0  -1   7  193.36   10.15
   0  -1  -7  181.95   14.52
   1   1  -7  406.25   23.23
  -1  -1  -7  407.15   22.83
   1  -1   7  425.02   16.71
  -1   1   7  400.43   15.62
   1  -1  -7  423.55   22.71
  -1   1  -7  445.29   24.37
  -1  -1   7  436.56   15.25
   1   1   7  434.83   17.12
  -2   1   7    7.23    2.17
   2   1  -7    7.02    3.87
  -2  -1  -7    6.52    3.84
  -2  -1  -7    4.70    2.14
  -2  -1   7    7.18    2.12
   2  -1  -7    3.79    2.69
   2   1   7    7.97    2.65
  -2   1  -7    5.87    2.78
   3   1  -7    9.58    1.36
  -3  -1  -7    8.66    3.56
  -3   1   7    4.38    1.76
  -3  -1  -7   10.90    3.25
   3   1  -7    6.57    3.41
   3  -1  -7    7.21    3.53
   3   1   7   13.31    3.73
  -3  -1   7   11.64    2.53
  -3   1  -7   12.18    4.60
   4   1  -7   43.75    9.31
   4   1  -7   36.14    3.13
   4  -1   7   40.48    5.45
  -4  -1  -7   42.94    4.42
  -4  -1  -7   32.87    7.12
  -4  -1  -7   36.64    6.62
  -4  -1   7   35.86    3.04
  -4   1  -7   37.94    8.71
   4  -1  -7   37.62    7.76
   4   1   7   29.01    5.37
  -5  -1  -7   45.15    9.41
   5  -1   7   44.05    4.00
   5   1  -7   50.73   10.33
   5   1  -7   48.74    3.92
   5  -1   7   47.93    6.21
  -5  -1  -7   52.18    6.20
   5   1   7   50.21    6.41
  -5   1  -7   44.81    9.75
   5  -1  -7   47.63    3.31
  -5   1  -7   47.10    4.70
   5  -1  -7   51.64    7.71
   6   1  -7  186.67   15.74
   6   1  -7  199.87    9.15
  -6  -1  -7  178.46   12.17
   6  -1   7  181.30   13.16
   6  -1   7  191.03    9.27
  -6  -1  -7  199.43   17.21
   6  -1  -7  196.96   15.04
   6   1   7  187.21   12.90
  -6   1  -7  175.37   16.10
   6  -1  -7  190.70    8.51
  -7  -1  -7  235.93   19.27
   7   1  -7  225.33   17.60
   7  -1   7  245.82   16.21
   7   1  -7  239.14   11.01
   7  -1   7  258.75   11.83
   7  -1   7  237.39   10.11
  -7  -1  -7  223.10   13.78
  -7   1  -7  256.41   19.06
   7   1   7  256.93   15.89
   7  -1  -7  234.14   16.63
   7  -1  -7  242.95   11.64
   7  -1  -7  245.16   11.07
   8   1  -7   61.75    5.34
  -8  -1  -7   52.55   11.26
   8   1  -7   42.91    8.58
   8  -1   7   45.28    8.43
  -8  -1  -7   47.66    5.72
   8  -1   7   48.12    5.66
   8  -1   7   42.53    4.06
  -8   1  -7   45.58    9.79
   8  -1  -7   53.53    7.55
   8   1   7   52.61    9.15
   8  -1  -7   68.36    4.75
   8  -1  -7   58.49    5.27
   9   1  -7  440.88   17.93
   9  -1   7  483.41   25.01
   9   1  -7  457.78   25.84
   9  -1   7  484.95   19.45
  -9  -1  -7  444.77   20.27
  -9  -1  -7  484.33   29.27
   9  -1  -7  461.76   19.15
   9   1   7  463.47   23.44
   9  -1  -7  475.97   24.29
  -9   1  -7  478.84   26.89
  10   1  -7   52.82    5.50
  10  -1   7   44.76    8.92
  10  -1   7   47.54    6.23
  10   1  -7   50.10   10.07
 -10  -1  -7   34.32    9.32
 -10  -1  -7   51.79    5.85
  10  -1  -7   42.67    8.48
  10  -1  -7   60.84    6.33
  10   1   7   55.99   10.16
 -10   1  -7   51.18    7.50
  11  -1   7    8.93    2.93
 -11  -1  -7   12.27    4.75
  11   1  -7    7.33    3.98
  11  -1   7    5.80    3.02
 -11  -1  -7    8.70    2.27
  11  -1  -7   10.89    3.23
  11  -1  -7   13.79    4.64
 -11   1  -7    7.63    4.33
  12  -1   7    9.36    3.69
  12   1  -7   14.24    3.97
 -12  -1  -7   11.50    4.67
  12  -1   7   14.18    3.62
 -12  -1  -7   20.02    3.72
  12  -1   7   18.40    5.61
  12  -1  -7   23.72    5.71
  12   1   7   15.94    5.18
  12  -1  -7   13.56    4.88
  12   1   7   11.30    2.15
 -12   1  -7   20.04    6.04
 -13  -1  -7   23.48    4.69
  13   1  -7   13.81    5.25
  13  -1   7   24.15    5.90
  13  -1   7   17.05    6.10
  13  -1   7   22.08    5.76
 -13  -1  -7   25.71    9.37
  13   1  -7   14.72    4.84
  13  -1  -7   29.93    6.36
  13   1   7   25.25    7.96
  13  -1  -7   13.39    5.20
  13   1   7   20.77    3.83
 -13   1  -7   13.03    5.60
  14  -1   7   39.53   10.05
  14  -1   7   32.98    7.23
  14   1  -7   21.64    6.29
  14   1  -7   30.30    6.17
 -14  -1  -7   40.03    9.49
  14  -1   7   24.67    5.23
  14   1   7   37.59    9.36
 -14   1  -7   51.92    7.59
  14  -1  -7   38.01   11.76
 -15  -1  -7   75.60   11.41
  15  -1   7   60.21    8.94
  15  -1   7   82.53   11.77
  15   1  -7   75.72    9.83
  15  -1   7   63.04    8.04
  15   1   7   74.99   13.95
  15  -1  -7   62.34    9.14
  15  -1  -7   72.54    9.13
   0  -2  -7   -0.84    1.42
   0  -2  -7   -0.44    1.16
   0  -2   7    0.56    1.31
   0   2   7    1.33    1.23
   0   2  -7   -1.53    0.73
   1   2  -7  962.82   38.90
   1  -2   7  982.67   28.63
  -1  -2  -7  928.26   24.42
  -1  -2  -7  948.59   32.40
  -1   2   7 1001.04   28.49
  -1  -2  -7 1020.30   38.36
  -1   2  -7  983.51   39.83
   1   2   7  956.40   28.93
   1  -2  -7  923.22   32.37
   1  -2  -7  980.84   36.76
   1  -2  -7  975.84   24.05
  -1  -2   7 1008.02   26.13
   1  -2  -7  920.51   22.32
   2  -2   7  115.75    9.06
  -2  -2  -7  123.41   12.58
   2  -2   7   97.57    5.74
  -2  -2  -7  108.72    6.92
   2   2  -7  112.19   12.14
  -2   2   7  105.65    8.01
  -2  -2  -7  113.43    9.77
  -2   2  -7  134.75   13.67
   2  -2  -7  118.35    7.64
   2   2   7  125.38    9.43
  -2  -2   7  117.06    6.90
   2  -2  -7  126.30    6.07
   2  -2  -7  122.33   11.57
   3  -2   7   16.61    2.49
  -3  -2  -7   16.98    5.65
   3  -2   7   25.25    2.56
   3   2  -7   15.58    5.06
   3   2  -7   27.26    2.84
   3  -2   7   30.28    6.36
  -3  -2  -7   24.91    5.66
  -3  -2   7   25.80    2.86
  -3   2  -7   33.61    7.73
   3   2   7   18.57    4.18
   3  -2  -7   25.40    6.45
   4   2  -7  166.03   15.54
   4   2  -7  166.56    8.21
  -4  -2  -7  158.51   15.24
   4  -2   7  166.55    7.15
   4  -2   7  166.38   12.14
   4  -2   7  152.35    7.89
   4  -2   7  169.91    7.80
  -4  -2  -7  171.31   12.27
   4   2   7  169.33   11.63
   4  -2  -7  164.81   13.51
  -4   2  -7  163.83   15.60
   5   2  -7  318.98   21.65
   5   2  -7  327.09   12.73
   5  -2   7  322.81   18.06
   5  -2   7  314.40   10.64
   5  -2   7  340.70   13.05
  -5  -2  -7  351.31   23.43
  -5  -2  -7  322.70   17.30
   5  -2  -7  311.20   18.82
   5  -2  -7  318.78    9.67
  -5   2  -7  344.90   22.28
   5   2   7  344.01   17.40
   6  -2   7   16.09    2.46
   6   2  -7   17.16    2.40
  -6  -2  -7   10.22    4.26
   6  -2   7   16.48    3.59
  -6  -2  -7   13.98    4.24
   6   2  -7   11.68    4.48
   6  -2   7   11.40    4.07
   6  -2   7    8.77    1.95
   6  -2  -7   11.42    4.20
   6  -2  -7   17.57    3.20
  -6   2  -7   13.55    4.96
   6   2   7   12.85    4.01
  -7  -2  -7  443.48   21.20
   7  -2   7  445.39   23.53
   7  -2   7  462.45   18.02
   7   2  -7  443.42   26.19
   7  -2   7  416.37   13.65
   7   2  -7  441.02   17.03
  -7   2  -7  444.33   25.82
   7  -2  -7  452.63   17.56
   7   2   7  450.81   21.55
   7  -2  -7  444.38   22.92
   8  -2   7   -0.69    0.94
   8   2  -7   -1.44    1.51
  -8  -2  -7    1.36    1.13
   8  -2   7    2.39    2.27
   8  -2  -7   -0.68    1.35
  -8   2  -7   -0.83    1.64
   8  -2  -7    2.94    0.97
   8   2   7   -1.47    1.76
   9  -2   7   94.20   11.24
   9   2  -7  101.14   12.41
   9  -2   7   97.70    8.94
   9   2  -7   96.76    7.64
  -9  -2  -7   90.52    8.85
  -9   2  -7   85.47    9.88
   9   2   7   94.20   10.29
   9  -2  -7   78.82    8.87
   9  -2  -7  101.35    5.45
   9  -2  -7   95.58   10.37
 -10  -2  -7   46.21    6.40
  10  -2   7   37.25    9.39
  10   2  -7   43.83    5.58
  10   2  -7   43.27   10.26
  10  -2   7   52.01    6.44
 -10   2  -7   45.07    6.81
  10  -2  -7   42.64    8.54
  10  -2  -7   39.15    5.92
  11  -2   7   50.27   10.47
  11  -2   7   60.20    8.03
  11   2  -7   49.43   11.01
 -11  -2  -7   65.50    7.77
  11   2  -7   56.58    7.12
  11  -2  -7   51.16    7.70
  11   2   7   53.97   10.43
  11  -2  -7   57.67    6.49
 -11   2  -7   56.80    7.17
  11  -2  -7   65.86    4.27
 -12  -2  -7    6.75    2.94
  12   2  -7    2.31    3.41
  12  -2   7    7.79    3.81
  12   2  -7    8.05    2.96
  12  -2   7   13.51    6.22
  12  -2  -7    4.59    3.47
  12   2   7    3.27    3.13
  12  -2  -7   11.04    3.16
  13   2  -7  142.93   16.56
  13   2  -7  154.42   16.45
 -13  -2  -7  192.26   13.56
  13  -2   7  193.05   17.67
  13   2   7  197.89   16.84
  13  -2  -7  172.73   14.00
  13  -2  -7  171.62    8.61
  13  -2  -7  187.08   15.22
 -13   2  -7  206.44   14.10
 -14  -2  -7  109.14    9.54
  14  -2   7   77.54   10.16
  14  -2   7   72.14   10.52
  14   2  -7   76.73    9.10
  14  -2  -7   66.99    9.16
  14  -2  -7   74.98    9.02
  14   2   7   93.74   11.54
   0   3   7  130.36    9.84
   0  -3   7  147.51    9.62
   0   3  -7  142.19   14.58
   0  -3  -7  142.69   11.77
   0  -3  -7  137.88   13.45
  -1  -3  -7  282.60   19.64
  -1  -3  -7  291.20   17.24
   1   3  -7  300.05   21.72
   1  -3   7  302.70   14.98
   1  -3  -7  292.31   13.78
  -1  -3   7  299.45   13.11
   1  -3  -7  295.23   17.49
  -1   3  -7  287.11   21.20
   1  -3  -7  271.27   18.65
   1   3   7  297.07   15.47
  -2  -3  -7    4.96    3.13
   2  -3   7    4.95    2.02
  -2  -3  -7    2.03    1.78
   2  -3   7    3.78    2.23
   2   3  -7    8.40    4.18
   2  -3  -7    4.80    1.82
  -2  -3   7    5.37    1.76
  -2   3  -7    8.40    4.21
   2  -3  -7    3.15    2.12
   2  -3  -7    4.18    2.35
   2   3   7    5.97    2.68
   3  -3   7   11.26    2.67
   3  -3   7   11.94    4.29
  -3  -3  -7    9.03    3.65
  -3  -3  -7   10.12    4.36
   3   3  -7   13.42    2.84
   3   3  -7   14.51    6.72
   3  -3   7    8.34    2.05
   3  -3  -7    9.06    2.33
   3   3   7   12.93    3.98
   3  -3  -7   11.93    4.47
  -3  -3   7    9.08    2.52
   4  -3   7   31.05    6.48
  -4  -3  -7   28.28    6.33
   4  -3   7   24.40    2.76
   4   3  -7   29.58    8.32
   4  -3   7   33.95    4.06
   4   3   7   29.51    5.96
  -4   3  -7   29.61    7.69
  -4  -3   7   27.34    2.61
   4  -3  -7   34.17    2.21
   4  -3  -7   32.06    6.93
   4  -3  -7   31.07    3.95
   5  -3   7   42.69    8.65
   5   3  -7   29.26    7.06
  -5  -3  -7   32.98    7.18
   5  -3   7   43.47    4.65
   5   3  -7   41.42    4.58
   5  -3  -7   39.71    8.53
   5  -3  -7   38.88    4.19
   5   3   7   43.58    6.24
   5  -3  -7   48.90    2.82
  -5   3  -7   38.25    8.63
   6   3  -7  148.68   15.85
   6  -3   7  136.47    9.55
   6   3  -7  130.80    8.75
  -6  -3  -7  149.72   12.29
   6  -3   7  128.83   12.85
   6  -3  -7  130.38    8.66
   6   3   7  137.52   11.47
   6  -3  -7  137.88   12.13
  -6   3  -7  156.49   13.95
   7  -3   7  171.21   15.46
  -7  -3  -7  180.14   13.96
   7   3  -7  184.84   10.79
   7  -3   7  188.79   12.10
   7   3  -7  164.27   16.96
   7  -3  -7  186.42   10.68
   7  -3  -7  180.44   14.23
  -7   3  -7  202.59   15.73
   7   3   7  177.62   13.52
   8   3  -7   26.57    8.95
   8  -3   7   38.15    9.34
  -8  -3  -7   25.70    6.20
   8   3  -7   34.85    4.59
   8  -3   7   24.48    5.44
   8  -3  -7   20.05    5.63
   8   3   7   16.59    6.66
   9  -3   7  344.03   18.60
   9   3  -7  327.43   16.57
  -9  -3  -7  357.32   20.80
   9   3  -7  305.28   23.35
   9   3   7  346.48   20.22
  -9   3  -7  370.67   20.44
   9  -3  -7  334.34   19.44
   9  -3  -7  349.21   15.15
  10  -3   7   42.75    8.40
  10   3  -7   53.46    5.93
  10   3  -7   32.38    8.83
  10  -3   7   26.28    8.31
 -10  -3  -7   26.01    6.15
  10   3   7   39.19    7.95
 -10   3  -7   50.77    5.53
  10  -3  -7   46.87    4.48
  10  -3  -7   38.79    8.31
  11   3  -7    6.54    3.74
  11  -3   7    1.81    2.95
  11   3  -7    3.64    2.39
  11  -3   7    0.45    2.56
  11  -3  -7    2.96    2.83
  11   3   7    5.22    3.11
  12  -3   7   16.89    7.39
  12   3  -7    6.71    3.03
 -12  -3  -7    6.46    4.87
  12  -3  -7    7.17    3.79
  12  -3  -7   13.97    2.27
  12   3   7   11.93    4.68
  13   3  -7   13.78    4.79
  13  -3   7   20.75    5.50
  13  -3   7    6.10    4.29
 -13  -3  -7    7.41    3.40
  13  -3  -7    5.45    3.92
  13   3   7   11.04    3.95
   0  -4  -7   -2.14    1.68
   0  -4   7    0.67    1.57
   0  -4  -7    0.80    1.71
   0   4  -7   -2.63    1.28
   0  -4   7   -0.91    1.64
   1   4  -7   35.53    9.97
  -1  -4  -7   23.36    6.73
   1  -4   7   33.44    6.72
   1  -4   7   42.77    5.36
  -1  -4  -7   23.07    6.20
  -1   4  -7   30.65    8.56
   1  -4  -7   21.70    6.52
   1  -4  -7   26.81    5.35
   1  -4  -7   33.40    7.39
  -1  -4   7   34.03    3.97
   2  -4   7   33.62    5.12
  -2  -4  -7   21.69    5.41
   2   4  -7   20.84    6.95
   2  -4   7   16.77    4.13
   2  -4   7   21.01    3.76
  -2  -4  -7   17.86    6.18
   2  -4  -7   27.43    7.47
   2  -4  -7   23.51    4.48
   2  -4  -7   15.73    4.32
  -2  -4   7   23.55    3.42
  -2   4  -7   34.89    8.85
   3  -4   7  635.14   17.75
   3   4  -7  585.48   34.21
   3  -4   7  594.29   22.67
   3  -4   7  607.56   27.14
   3   4  -7  628.79   21.72
  -3  -4  -7  633.77   27.73
  -3  -4   7  599.36   17.89
   3   4   7  602.86   25.29
   3  -4  -7  621.88   23.70
   3  -4  -7  604.27   27.26
   3  -4  -7  615.42   28.82
  -3   4  -7  643.27   32.96
   4  -4   7  165.56   14.35
   4  -4   7  153.83   10.82
   4   4  -7  150.84    9.88
  -4  -4  -7  169.20   13.74
   4   4  -7  167.24   17.61
   4  -4  -7  164.89   13.87
   4  -4  -7  168.02   11.29
  -4   4  -7  172.26   15.24
   4   4   7  162.57   12.56
  -4  -4   7  157.10    7.59
   5   4  -7  130.70   18.01
   5   4  -7  145.48    9.94
  -5  -4  -7  148.29   13.13
   5  -4   7  152.64   14.04
   5  -4   7  135.82   10.83
   5  -4  -7  137.65   12.74
   5  -4  -7  142.96   10.23
  -5   4  -7  157.49   13.79
   6   4  -7    2.41    1.46
   6  -4   7   -2.04    2.03
   6   4  -7    1.21    3.42
   6  -4   7    1.07    2.33
   6  -4  -7    5.13    2.13
   6   4   7    2.15    1.61
  -6   4  -7    1.70    1.87
  -7  -4  -7   87.51   10.62
   7   4  -7   82.53    8.06
   7   4  -7  113.31   14.32
   7  -4   7   93.02    9.45
   7  -4   7  124.35   17.60
   7  -4  -7  100.72   10.46
  -7   4  -7   97.87    9.70
   7  -4  -7  105.27    8.91
   7   4   7  107.67   10.67
   8  -4   7   14.84    5.06
  -8  -4  -7    9.38    4.78
   8   4  -7   10.81    5.15
   8  -4   7    8.90    4.86
   8   4  -7   11.62    2.97
  -8   4  -7   19.11    3.84
   8   4   7   13.94    4.48
   8  -4  -7    8.82    4.38
   8  -4  -7   16.50    3.34
   9   4  -7   16.54    4.25
   9  -4   7    8.16    3.66
  -9  -4  -7    9.00    3.85
   9  -4   7    8.98    5.26
   9  -4  -7    6.97    4.03
   9   4   7   16.12    5.66
 -10  -4  -7   22.44    6.44
  10  -4   7   18.70    5.91
  10   4  -7   28.26    5.92
  10  -4   7   26.18    6.74
  10  -4  -7   20.67    5.65
  10   4   7   27.81    6.49
  10  -4  -7   35.47    4.32
 -11  -4  -7  475.11   26.32
  11  -4   7  506.18   29.82
  11   4  -7  461.29   22.60
  11  -4   7  446.35   23.75
  11  -4  -7  469.76   22.56
  11  -4  -7  465.27   20.92
  11   4   7  449.04   25.48
   0  -5  -7   62.44    8.70
   0  -5   7   71.11    6.66
   0   5  -7   77.10   11.13
   0  -5   7   60.72    7.08
   0  -5   7   80.54    8.31
   1  -5   7  155.66    9.14
   1  -5   7  154.69   12.64
   1  -5   7  145.87   14.95
  -1  -5  -7  150.05   13.47
  -1  -5  -7  138.94   14.84
  -1  -5   7  166.15   11.38
  -1  -5   7  145.97   10.83
   1  -5  -7  160.09   13.80
  -1  -5   7  153.57   10.69
   1  -5  -7  186.89   24.37
  -1   5  -7  172.33   16.94
   1  -5  -7  142.88   12.00
   2   5  -7   -1.28    3.58
  -2  -5  -7    0.78    1.71
   2  -5   7    3.78    3.30
   2  -5   7    3.19    2.31
   2  -5   7    0.06    1.43
  -2  -5   7   -0.88    1.41
  -2  -5   7   -2.11    1.89
   2  -5  -7   -0.90    2.72
  -2   5  -7    3.98    2.73
  -2  -5   7   -0.36    1.27
   2  -5  -7   -1.05    2.15
   2  -5  -7   -2.60    1.97
   3  -5   7    6.44    3.34
  -3  -5  -7    9.62    4.68
   3   5  -7    6.10    4.79
  -3  -5   7   11.42    3.63
  -3  -5   7    6.34    1.59
   3  -5  -7    3.94    2.74
   3  -5  -7    6.05    3.49
   3  -5  -7   10.22    4.94
  -3  -5   7    3.95    2.65
  -3   5  -7    4.79    3.26
   4  -5   7   13.45    4.34
  -4  -5  -7   11.58    4.88
   4  -5   7    8.63    3.77
   4   5  -7   12.66    5.33
   4   5  -7   12.70    3.15
   4  -5  -7   15.33    3.50
  -4   5  -7   16.03    5.07
  -4  -5   7    5.72    3.41
  -4  -5   7   10.89    4.58
   4  -5  -7    5.58    3.59
   4  -5  -7    9.49    3.47
   5   5  -7   17.19    4.93
  -5  -5  -7   15.99    5.09
   5  -5   7   11.07    4.28
   5  -5  -7   28.82    5.35
  -5  -5   7   17.63    5.51
  -5   5  -7   25.16    5.24
   5  -5  -7   18.20    5.10
   6  -5   7   75.00    9.68
   6  -5   7   60.86   12.35
  -6  -5  -7   74.43    9.58
   6  -5  -7   65.99    8.98
   6  -5  -7   84.86    8.84
  -6  -5   7   71.08   11.27
  -6   5  -7   85.16    9.51
   7   5  -7   94.80    8.93
   7  -5   7   75.59    9.93
  -7  -5  -7   93.00   11.03
   7  -5   7   92.24   13.00
   7  -5  -7   93.20    9.67
  -7   5  -7  105.75    8.27
   7  -5  -7   98.53   10.13
  -7  -5   7   85.46   10.77
   8   5  -7   16.72    4.62
   8  -5   7   17.90    6.00
  -8  -5  -7   20.56    5.36
   8  -5   7   13.15    6.71
   8  -5  -7   16.56    5.34
  -8  -5   7   21.19    6.63
   8   5   7   18.16    5.30
   8  -5  -7   25.12    5.64
  -9  -5  -7  166.67   15.35
   9  -5   7  209.67   19.29
   9  -5   7  188.63   15.64
   9   5  -7  160.11   12.38
   9  -5  -7  179.78   13.68
   9   5   7  180.95   15.24
   9  -5  -7  181.61   13.81
  -9  -5   7  163.60   15.93
   0  -6  -7   -0.30    2.33
   0  -6   7   -1.39    2.64
   0  -6  -7    1.85    3.72
   0  -6  -7    6.36    2.07
   1  -6   7  282.80   19.03
  -1  -6  -7  303.54   22.60
   1  -6   7  287.11   18.78
  -1  -6  -7  269.90   18.77
  -1  -6   7  286.74   15.34
   1  -6  -7  313.22   19.68
   1  -6  -7  302.65   21.39
   1  -6  -7  280.39   18.69
  -1  -6   7  248.67   17.43
  -1  -6   7  289.15   16.80
   2  -6   7   31.61    7.99
   2  -6   7   32.38    7.76
  -2  -6  -7   33.50    7.13
   2  -6  -7   41.34    8.39
   2  -6  -7   28.01    8.24
  -2  -6   7   28.45    6.11
   2  -6  -7   40.06    5.74
  -2  -6   7   26.34    5.74
   3  -6   7    8.25    4.94
   3  -6   7    6.90    4.88
  -3  -6  -7   10.41    3.77
   3  -6  -7   14.85    4.54
   3  -6  -7   10.26    3.37
   3  -6  -7   13.43    4.26
  -3  -6   7    6.56    4.00
   4  -6   7   41.93    8.95
   4  -6   7   55.64   10.26
  -4  -6  -7   32.86    7.24
   4  -6  -7   43.56    7.81
   4  -6  -7   62.34   10.67
  -4  -6   7   36.76    7.15
   4  -6  -7   51.61    7.45
   0   0  -8   82.52   10.65
   0   0   8   94.99    7.41
   1   0  -8   16.72    5.04
   1   0   8   31.73    5.60
  -1   0  -8   16.41    5.47
  -1   0   8   30.01    3.86
  -2   0   8  170.59    9.41
   2   0  -8  162.94   14.87
  -2   0  -8  197.55   17.26
   2   0   8  192.16   11.84
  -3   0   8  233.18   10.55
  -3   0  -8  225.09   18.78
   3   0  -8  231.98   18.20
   3   0   8  244.03   14.01
   4   0  -8 1060.58   41.58
  -4   0  -8 1090.28   44.56
   4   0   8 1088.88   34.21
   5   0  -8   80.96   10.98
  -5   0  -8  107.32   12.61
   5   0   8   92.43    9.38
   6   0  -8   48.27    3.07
   6   0   8   54.21    7.54
  -6   0  -8   48.53   10.89
   6   0  -8   35.27    7.76
   7   0  -8    4.90    3.84
  -7   0  -8    4.39    3.53
   7   0   8    6.43    3.20
   8   0   8    1.37    2.46
  -8   0  -8    1.96    2.49
   8   0  -8   -0.24    2.23
   9   0  -8  176.08   17.79
  -9   0  -8  197.83   18.95
   9   0   8  209.64   17.38
  10   0   8  112.76   12.27
 -10   0  -8  113.71   14.61
  10   0  -8  117.97    8.27
  10   0  -8  100.99   13.30
 -11   0  -8   43.26    9.93
  11   0  -8   27.57    8.17
  11   0  -8   34.31    3.91
  11   0   8   23.21    7.21
  12   0  -8  408.76   19.40
  12   0  -8  414.79   25.98
  12   0   8  409.69   25.42
 -12   0  -8  441.45   27.85
 -13   0  -8   40.13    9.07
  13   0  -8   27.86    8.25
  13   0   8   50.22   10.39
  13   0  -8   51.75    6.01
   0   1   8   -0.35    1.00
   0  -1   8   -0.69    0.89
   0  -1  -8    0.90    1.14
   0   1  -8   -2.72    1.23
   1  -1   8    1.53    1.74
  -1  -1  -8    1.38    2.39
   1   1  -8    2.45    2.50
  -1   1   8    2.54    1.41
  -1  -1   8   -0.19    0.99
  -1   1  -8    1.33    3.27
   1  -1  -8    2.33    2.37
   1   1   8    2.57    1.50
   2   1  -8  514.23   28.30
  -2  -1  -8  515.40   28.23
   2  -1   8  502.73   20.33
  -2   1   8  511.28   18.48
  -2   1  -8  521.49   29.39
   2  -1  -8  474.47   25.92
  -2  -1   8  518.65   16.89
   2   1   8  524.91   20.93
   3  -1   8  113.81    9.51
   3   1  -8  105.93   12.78
  -3  -1  -8  116.22   13.47
  -3  -1  -8  128.92    6.52
   3  -1  -8  117.22   12.37
  -3   1  -8  119.01   13.96
  -3  -1   8  114.43    6.61
   3   1   8  122.88    9.73
  -4  -1  -8   12.77    5.26
   4   1  -8   14.49    5.10
   4  -1   8   10.27    3.30
   4  -1  -8    7.47    3.67
   4   1   8   15.66    4.96
  -4  -1   8   15.23    2.58
  -4   1  -8   15.85    5.64
  -5  -1  -8    5.13    2.92
   5   1  -8   -0.39    1.69
   5   1  -8    0.79    0.52
   5  -1   8    0.89    1.33
  -5  -1  -8    2.17    2.24
  -5   1  -8    3.58    3.86
   5   1   8    1.14    1.75
   5  -1  -8   -0.54    1.71
  -6  -1  -8  212.79   19.26
   6  -1   8  202.18   14.63
  -6  -1  -8  218.09   13.94
   6   1  -8  214.73    8.91
   6   1  -8  193.28   17.33
   6  -1  -8  207.48   16.86
   6   1   8  207.75   14.46
  -6   1  -8  191.21   17.88
   7  -1   8  144.10   12.55
  -7  -1  -8  127.20   14.98
   7   1  -8  129.84    7.19
   7   1  -8  131.34   14.24
  -7  -1  -8  111.86   10.53
   7   1   8  130.60   11.74
   7  -1  -8  123.26    6.22
  -7   1  -8  125.82   14.61
   7  -1  -8  115.55   12.81
   8   1  -8  420.11   15.85
  -8  -1  -8  439.99   29.03
  -8  -1  -8  414.76   20.94
   8  -1   8  446.33   23.82
   8   1  -8  450.27   39.04
   8  -1  -8  451.84   25.14
   8  -1  -8  445.01   14.91
  -8   1  -8  474.34   29.17
   8   1   8  472.99   30.78
   9   1  -8   29.50    3.11
   9  -1   8   12.17    5.44
  -9  -1  -8   25.70    5.47
   9  -1   8   23.35    4.29
   9  -1  -8   12.64    5.35
   9  -1  -8   22.67    2.92
   9   1   8   16.59    5.56
  -9   1  -8   27.07    7.83
  10   1  -8    7.94    1.92
 -10  -1  -8   -0.59    3.35
  10  -1   8    7.25    2.42
 -10  -1  -8    6.82    2.65
  10   1  -8    0.52    3.81
  10  -1   8    3.16    2.81
 -10   1  -8    6.67    3.35
  10  -1  -8    4.61    1.78
  10   1   8    5.48    3.47
  11  -1   8   -0.68    2.14
  11  -1   8    4.52    3.08
  11   1  -8   -3.30    3.07
 -11  -1  -8   -3.87    2.35
  11   1  -8    4.20    1.83
 -11  -1  -8    0.71    1.86
  11  -1  -8    2.53    1.78
  11   1   8    1.73    2.56
 -11   1  -8   -1.59    3.34
  11  -1  -8   -1.35    2.37
 -12  -1  -8    4.65    3.73
  12  -1   8    7.37    3.24
  12   1  -8   -0.93    3.73
  12   1  -8   -0.50    1.96
  12  -1   8    4.74    3.55
  12   1   8    4.65    2.69
  12  -1  -8    8.07    4.54
  12  -1  -8    5.00    1.86
 -13  -1  -8    1.23    3.04
  13  -1   8    3.49    2.71
  13   1  -8    0.83    2.73
  13  -1   8   -2.25    2.42
  13   1  -8    0.58    2.24
  13  -1  -8   -1.75    3.41
 -13   1  -8    4.28    3.05
  13   1   8    0.78    2.68
  13  -1  -8    8.48    2.70
   0   2  -8  211.08   18.78
   0  -2   8  251.37   12.47
   0   2   8  222.04   12.88
   0  -2  -8  228.14   18.07
  -1  -2  -8  170.63   16.03
  -1  -2  -8  170.68    7.99
   1   2  -8  160.89   15.96
  -1   2   8  171.15   10.92
   1  -2   8  173.20   10.80
  -1  -2  -8  188.00   13.98
   1   2   8  172.07   11.44
  -1  -2   8  179.80    9.67
   1  -2  -8  180.27   15.87
  -1   2  -8  163.40   16.64
   2  -2   8  386.74   17.54
  -2  -2  -8  352.55   23.64
   2   2  -8  346.48   24.24
  -2  -2  -8  377.78   20.48
   2  -2  -8  368.82   22.62
  -2   2  -8  390.73   25.64
  -2  -2   8  361.08   13.41
   2   2   8  367.77   17.73
  -3  -2  -8   22.31    6.77
  -3  -2  -8   41.01    7.93
   3   2  -8   18.94    6.15
   3  -2   8   32.99    6.34
  -3  -2   8   29.03    3.11
  -3   2  -8   29.41    7.81
   3  -2  -8   32.39    7.95
   3   2   8   35.71    6.64
   4   2  -8  119.30    6.32
  -4  -2  -8  126.00   11.44
  -4  -2  -8  108.24   13.12
   4  -2   8  120.07   10.61
   4   2  -8  105.01   13.04
   4   2   8  120.62   10.54
   4  -2  -8  116.48   12.39
  -4   2  -8  126.26   14.23
  -4  -2   8  117.17    5.54
  -5  -2  -8  145.44   12.41
   5   2  -8  143.76    7.55
   5   2  -8  147.98   15.72
   5  -2   8  137.78   11.92
   5  -2   8  130.55    6.54
  -5  -2  -8  124.14   14.93
   5  -2  -8  148.62   14.11
  -5   2  -8  140.38   15.82
   5   2   8  132.74   11.49
  -6  -2  -8  525.53   24.84
  -6  -2  -8  500.01   31.15
   6   2  -8  501.60   16.87
   6  -2   8  510.14   16.13
   6   2  -8  531.92   34.69
   6  -2   8  525.31   25.17
  -6   2  -8  517.62   30.50
   6  -2  -8  521.96   27.15
   6   2   8  521.14   23.86
   7  -2   8    0.15    1.23
  -7  -2  -8    1.17    2.14
   7   2  -8   -1.31    2.48
   7   2  -8    1.31    0.67
   7  -2   8   -0.98    1.41
  -7   2  -8   -1.60    3.17
   7  -2  -8   -1.66    2.29
   8   2  -8   47.20   11.08
  -8  -2  -8   49.67    8.37
   8   2  -8   59.38    5.28
  -8  -2  -8   45.46   11.80
   8  -2   8   60.74    5.74
  -8   2  -8   60.15   12.06
   8  -2  -8   55.22   10.87
   8   2   8   47.40    8.85
   8  -2  -8   67.41    4.74
  -9  -2  -8    9.72    2.96
   9  -2   8   10.29    3.34
  -9  -2  -8    6.40    4.60
   9   2  -8   10.33    2.79
   9  -2   8   13.56    5.26
   9   2  -8   15.46    5.81
  -9   2  -8    6.65    4.39
   9  -2  -8   10.42    4.51
   9   2   8    9.42    4.23
  10   2  -8   57.11   11.55
 -10  -2  -8   42.67   11.36
 -10  -2  -8   54.22    9.09
  10   2  -8   62.29    6.35
  10  -2   8   55.81   11.01
  10  -2   8   48.76    6.92
  10   2   8   66.59    9.23
 -10   2  -8   64.91    9.62
  11  -2   8   28.75    6.37
  11  -2   8   26.24    7.11
  11   2  -8   21.44    4.37
  11   2  -8   26.37    8.40
 -11  -2  -8   28.01    9.50
 -11  -2  -8   27.52    6.04
 -11   2  -8   30.57    6.35
  11   2   8   27.35    6.22
  11  -2  -8   30.03    7.59
  12   2  -8  232.67   19.72
  12  -2   8  250.33   20.19
 -12  -2  -8  238.65   22.01
  12  -2  -8  227.62   14.25
 -12   2  -8  263.92   18.08
  12   2   8  239.46   18.65
  12  -2  -8  231.37   17.32
   0   3  -8   -3.93    1.77
   0  -3  -8    0.45    1.03
   0  -3  -8   -0.66    1.48
   0  -3   8   -1.82    1.09
   0  -3  -8   -0.91    1.49
   1   3  -8    0.45    2.94
   1  -3   8    1.19    1.65
  -1  -3  -8    1.71    2.19
  -1  -3  -8   -0.23    1.20
   1  -3  -8    3.29    1.36
   1  -3  -8    0.59    2.20
   1  -3  -8    3.77    3.03
  -1   3  -8   -1.08    2.17
   1   3   8    1.84    2.10
  -1  -3   8    1.68    0.89
   2  -3   8  356.02   17.58
  -2  -3  -8  337.22   20.06
  -2  -3  -8  338.62   23.63
   2   3  -8  379.99   26.42
   2  -3  -8  335.52   22.09
   2  -3  -8  361.41   13.73
  -2   3  -8  369.80   26.34
  -2  -3   8  367.75   13.59
   2   3   8  378.53   18.79
   3   3  -8   87.33   13.16
  -3  -3  -8   78.04   18.72
  -3  -3  -8   68.62    9.12
   3  -3   8   84.27    8.82
  -3  -3   8   80.15    5.25
   3  -3  -8   83.81   10.83
   3  -3  -8   98.42    5.84
   3   3   8   93.29    9.36
  -3   3  -8   95.50   13.36
  -4  -3  -8   15.59   10.32
   4  -3   8    7.91    2.04
   4  -3   8   11.26    4.41
  -4  -3  -8    6.62    3.80
  -4   3  -8   10.38    4.79
   4  -3  -8    9.06    3.60
   4   3   8    8.90    3.57
  -5  -3  -8   -3.57    1.93
   5  -3   8   -0.51    1.47
  -5  -3  -8   -0.47    2.60
   5   3  -8   -2.63    2.19
   5  -3   8    2.33    3.29
   5  -3  -8   -1.67    2.20
  -5   3  -8    2.19    3.30
   5   3   8    2.21    3.83
  -6  -3  -8  168.09   18.29
   6   3  -8  156.60    9.14
   6   3  -8  163.13   17.18
   6  -3   8  150.38   13.80
  -6  -3  -8  154.29   14.78
   6  -3   8  142.36    8.70
   6  -3  -8  135.22   13.55
   6   3   8  149.45   12.59
  -6   3  -8  171.20   16.67
   7  -3   8  110.94   14.80
  -7  -3  -8   85.32   13.24
   7   3  -8   81.43   12.51
   7   3  -8   97.98    7.29
   7  -3   8   84.52    7.17
   7   3   8   86.85    9.87
   7  -3  -8   95.38    5.47
  -7   3  -8   76.45   11.61
   7  -3  -8   75.08   10.11
   8   3  -8  304.87   14.90
   8  -3   8  344.89   22.48
   8   3  -8  317.04   24.92
  -8  -3  -8  334.44   20.41
   8  -3   8  328.74   16.00
  -8  -3  -8  335.13   27.20
   8  -3  -8  320.10   21.00
   8  -3  -8  314.65   14.06
   8   3   8  313.85   19.59
  -8   3  -8  340.95   21.84
   9   3  -8    9.65    5.52
   9   3  -8    8.69    2.95
  -9  -3  -8   16.86    6.08
   9  -3   8   14.39    4.90
  -9  -3  -8   14.74    4.54
   9  -3   8    6.83    3.20
  -9   3  -8   27.30    5.92
   9   3   8   13.87    5.15
  10   3  -8    9.51    3.64
  10  -3   8    2.26    3.38
  10  -3   8    0.63    2.77
  10   3  -8    2.02    1.84
 -10  -3  -8    8.23    2.72
  10  -3  -8    5.41    3.15
  10   3   8    5.06    3.10
 -10   3  -8   11.14    4.16
  11  -3   8   -0.67    2.67
  11   3  -8   -0.02    1.10
 -11  -3  -8   -1.66    2.41
  11  -3   8   -0.87    2.75
  11   3  -8   -0.78    1.95
 -11   3  -8    6.76    2.85
  11  -3  -8    0.34    3.14
  11   3   8    1.54    2.12
   0  -4   8   57.57    6.43
   0  -4  -8   63.80    8.84
   0  -4  -8   49.22    9.70
   0  -4  -8   56.39    6.25
  -1  -4  -8   15.14    4.51
   1  -4   8   17.54    4.00
   1   4  -8   18.90    6.30
  -1  -4  -8   16.72    6.79
  -1  -4   8   21.55    4.13
   1  -4  -8   23.15    3.41
   1  -4  -8   17.09    4.76
   1  -4  -8   11.02    4.21
   2  -4   8   90.11    7.19
   2  -4   8   82.95    8.73
  -2  -4  -8   79.05    9.43
  -2  -4  -8   89.69   12.54
   2   4  -8   68.79   13.67
   2  -4  -8  101.81    7.69
  -2  -4   8   87.91    6.27
  -2   4  -8   93.76   13.34
   2  -4  -8   94.15   10.78
   2  -4  -8   74.78   10.73
   3  -4   8  115.27   11.06
   3  -4   8  126.25    7.21
  -3  -4  -8  116.11   11.93
   3   4  -8  127.03   15.35
   3  -4   8  110.84    7.01
  -3  -4  -8  116.39   14.36
   3  -4  -8  143.28    9.08
  -3  -4   8  116.78    6.54
  -3   4  -8  128.32   14.12
   3  -4  -8  125.93   13.71
   4  -4   8  560.48   18.88
  -4  -4  -8  554.37   27.40
  -4  -4  -8  614.84   34.36
   4   4  -8  548.44   34.89
   4  -4   8  583.08   27.23
   4  -4  -8  588.09   22.30
  -4   4  -8  568.30   31.74
   4   4   8  590.41   26.34
   4  -4  -8  551.88   30.88
   5  -4   8   46.02    8.20
   5   4  -8   53.85    5.80
  -5  -4  -8   38.73   10.07
   5   4  -8   59.15   12.85
  -5  -4  -8   41.64    8.69
   5  -4  -8   53.43   11.56
   5   4   8   39.07    7.68
  -5   4  -8   66.54    8.91
   6   4  -8   26.29    8.21
   6   4  -8   28.88    4.34
   6  -4   8   21.00    6.18
  -6  -4  -8   20.06    5.49
   6  -4   8   25.68    4.62
   6   4   8   24.04    6.22
   6  -4  -8   34.37    3.89
   6  -4  -8   17.32    5.74
  -6   4  -8   30.06    7.74
   7   4  -8    5.28    3.47
   7  -4   8    3.33    2.82
   7   4  -8    6.30    2.25
  -7  -4  -8    7.28    2.63
   7  -4   8    1.56    3.15
   7  -4  -8   11.39    2.36
   7   4   8    4.52    2.90
   7  -4  -8    3.94    3.23
  -7   4  -8   12.02    3.57
   8  -4   8   -2.17    2.90
  -8  -4  -8    2.06    2.66
   8   4  -8    0.72    2.00
   8  -4   8   -4.25    2.51
   8   4   8    0.24    1.72
   8  -4  -8   -3.23    2.22
   9   4  -8   77.72   15.46
   9   4  -8  109.09    9.17
   9  -4   8   94.32   12.91
  -9  -4  -8   92.21   11.35
   9  -4   8   81.79   10.03
   9   4   8  111.88   11.76
  -9   4  -8  134.05   10.82
   9  -4  -8  108.77   11.75
   0  -5  -8    1.40    2.88
   0  -5  -8   -3.53    2.58
   0  -5   8   -0.58    1.80
   0  -5  -8    1.85    3.09
   0  -5   8    0.14    2.59
   0   5  -8   -0.62    2.45
   1  -5   8   -0.03    2.76
  -1  -5  -8   -0.46    2.36
   1   5  -8   -0.49    3.49
   1  -5  -8    2.79    3.92
   1  -5  -8   -1.59    1.79
  -1  -5   8    0.44    1.76
  -1   5  -8    0.26    2.67
  -1  -5   8   -2.27    2.11
   2  -5   8  193.82   14.54
  -2  -5  -8  195.98   16.35
  -2  -5  -8  204.66   19.01
   2   5  -8  202.92   20.86
  -2  -5   8  197.37   14.05
   2  -5  -8  211.86   18.02
  -2   5  -8  196.12   18.99
   2  -5  -8  216.36   16.71
   2  -5  -8  175.67   13.08
  -3  -5  -8   33.77    7.35
   3  -5   8   50.66    9.75
  -3  -5  -8   58.16   10.54
   3  -5  -8   52.01    6.36
  -3  -5   8   20.64    5.82
  -3   5  -8   42.22    9.62
   3  -5  -8   32.89    7.81
  -4  -5  -8    3.62    2.69
  -4  -5  -8    5.17    3.11
   4   5  -8    5.99    3.40
   4  -5   8    7.27    3.80
  -4   5  -8   11.56    4.48
   4  -5  -8    8.57    5.46
  -4  -5   8   -1.53    3.33
   4  -5  -8   12.23    2.93
   5   5  -8   -0.19    2.58
  -5  -5  -8    1.35    2.43
  -5  -5  -8    4.18    2.90
   5  -5   8    0.13    2.56
  -5   5  -8    3.69    2.51
   5  -5  -8    9.19    2.24
  -5  -5   8   -1.12    3.25
   0   0  -9   -0.58    3.33
   0   0   9    0.94    1.14
  -1   0   9   62.54    6.09
  -1   0  -9   55.71   15.40
   1   0   9   73.52    7.11
   2   0   9   34.62    6.23
  -2   0   9   23.01    4.16
   3   0   9    4.25    2.34
   3   0  -9    2.55    3.96
   4   0   9  216.52   14.36
  -4   0  -9  192.79   22.97
   4   0  -9  211.58   18.76
  -5   0  -9   21.41    7.48
   5   0  -9   31.96    8.20
   5   0   9   35.86    7.59
   6   0  -9    2.79    3.82
  -6   0  -9    4.25    5.10
   6   0   9    8.89    4.14
  -7   0  -9   17.87    7.16
   7   0  -9    8.06    4.03
   7   0   9    6.85    3.56
   8   0   9  610.68   28.79
   8   0  -9  569.25   31.72
  -8   0  -9  557.23   34.86
   9   0  -9    0.44    2.33
   9   0   9    3.47    2.75
  -9   0  -9    9.99    5.80
  10   0  -9  134.77   14.50
 -10   0  -9  118.19   15.79
  10   0   9  133.24   12.99
   0  -1   9  308.02   14.42
   0  -1  -9  306.57   31.45
   0   1   9  302.82   15.25
   1  -1   9   15.46    3.95
  -1  -1  -9   13.75    6.86
  -1   1   9   20.33    4.10
  -1  -1   9   11.00    3.06
   1   1   9   11.77    3.83
   2  -1   9  107.50    9.16
  -2  -1  -9  128.67   16.24
  -2   1   9  118.44    8.45
   2   1  -9   97.65   13.88
  -2  -1   9  112.90    7.46
   2  -1  -9  120.67   22.74
   2   1   9  105.74    9.37
  -3  -1  -9   39.28    9.13
   3  -1   9   36.65    6.58
   3   1  -9   45.48   10.08
  -3  -1   9   47.70    4.38
   3  -1  -9   48.44   10.71
   3   1   9   51.33    6.86
   4  -1   9    3.32    2.39
  -4  -1  -9    1.11    2.84
   4   1  -9    2.76    3.25
   4   1   9    8.70    3.57
   4  -1  -9    3.63    2.87
   5  -1   9   15.52    4.86
   5   1  -9    8.38    4.75
  -5  -1  -9    7.79    3.69
  -5   1  -9    3.30    3.14
   5  -1  -9   13.21    5.39
   6   1  -9   31.43    9.06
  -6  -1  -9   26.43    6.47
   6  -1   9   21.91    7.54
   6   1   9   18.92    5.43
  -6   1  -9   26.75    7.11
   6  -1  -9   23.53    7.28
  -7  -1  -9   12.19    6.36
   7  -1   9   15.18    5.02
   7   1  -9    7.25    4.23
   7   1   9   14.30    5.25
  -7   1  -9   19.99    7.42
   7  -1  -9   19.05    6.66
   8   1  -9    0.20    2.79
   8  -1   9    2.35    2.83
  -8  -1  -9   -4.28    3.04
  -8   1  -9    2.95    3.70
   8   1   9   -1.30    1.76
   8  -1  -9   -0.88    2.09
   9   1  -9   24.82    7.31
  -9  -1  -9   27.04    9.29
   9  -1   9   35.38    7.79
   9  -1  -9   32.48    8.56
   9   1   9   34.48    7.55
  -9   1  -9   18.30    6.84
 -10  -1  -9   76.46   15.55
  10   1  -9   96.86    5.90
  10  -1   9   84.87   11.01
  10   1  -9   71.24   10.91
  10  -1  -9   78.02   11.38
 -10   1  -9   76.52   11.43
  10   1   9   75.14    9.87
   0   2  -9    1.19    2.55
   0   2   9   -0.64    1.51
   0  -2   9   -0.15    1.42
   0  -2  -9   -0.74    2.56
   1   2  -9   38.61   11.06
  -1  -2  -9   36.80   10.21
   1  -2   9   36.90    4.78
  -1   2  -9   29.01    8.09
  -1  -2   9   46.53    4.75
   1   2   9   44.48    6.48
   1  -2  -9   33.96    7.83
   2  -2   9  427.13   19.45
   2   2  -9  417.84   28.49
  -2  -2  -9  418.66   27.47
  -2   2  -9  432.56   30.43
   2  -2  -9  441.69   26.80
   2   2   9  433.01   20.36
  -3  -2  -9    0.73    2.52
   3   2  -9    1.59    2.78
   3  -2   9    2.69    1.74
  -3   2  -9   -0.11    2.17
   3  -2  -9    0.94    2.91
  -3  -2   9    1.27    1.33
   4   2  -9   -1.13    2.62
  -4  -2  -9   -3.62    2.21
   4  -2   9   -2.70    1.46
  -4   2  -9   -0.71    3.01
   4   2   9   -1.32    1.82
   4  -2  -9   -1.10    2.23
  -5  -2  -9   19.86    7.39
   5   2  -9   15.59    7.05
   5  -2   9   15.69    6.44
   5  -2  -9   12.70    5.03
   5   2   9   20.78    5.89
  -5   2  -9   11.03    5.48
   6   2  -9  187.03    7.89
   6   2  -9  173.84   18.36
   6  -2   9  169.86   14.24
  -6  -2  -9  191.05   19.89
   6   2   9  181.94   14.17
   6  -2  -9  187.67   17.01
  -6   2  -9  169.85   17.68
   7   2  -9   19.83    7.28
  -7  -2  -9   29.98    9.82
   7   2  -9   40.33    4.86
   7  -2   9   35.86    8.55
  -7  -2  -9   27.07    7.15
   7   2   9   27.09    6.39
   7  -2  -9   32.62    9.03
  -7   2  -9   22.82    7.76
   8   2  -9    8.39    2.06
   8  -2   9    5.62    3.89
   8   2  -9    8.03    3.56
  -8  -2  -9    1.74    3.65
  -8  -2  -9   10.41    3.40
   8   2   9    4.20    2.97
  -8   2  -9    3.24    4.11
   8  -2  -9    1.10    3.51
   9   2  -9    3.16    3.38
  -9  -2  -9    4.13    4.08
  -9  -2  -9    1.33    2.52
   9  -2   9    3.86    2.75
  -9   2  -9   -0.11    2.73
   9   2   9   -1.17    1.91
   9  -2  -9   -1.38    2.35
   0  -3  -9  217.90   19.30
   0  -3   9  206.67   12.00
   0   3  -9  236.26   22.32
   1  -3   9    9.34    3.57
  -1  -3  -9    7.37    4.93
   1   3  -9   11.04    5.43
  -1  -3   9    6.00    2.43
  -1   3  -9   11.95    6.20
   1  -3  -9    7.76    4.72
  -2  -3  -9   88.49   12.79
  -2  -3  -9   86.75   10.39
   2  -3   9   89.05    8.70
   2   3  -9   92.46   13.49
   2   3   9   83.75    9.04
  -2  -3   9   82.74    6.33
  -2   3  -9   58.85   12.08
   2  -3  -9   83.77   11.30
   3  -3   9   37.88    6.79
  -3  -3  -9   35.81    8.16
  -3  -3  -9   25.44    7.64
   3   3  -9   25.48    7.90
   3  -3  -9   18.11    6.03
  -3   3  -9   27.21    8.93
   3   3   9   33.88    6.92
  -4  -3  -9   -3.68    3.31
   4   3  -9    0.84    3.84
  -4  -3  -9    3.42    3.72
   4   3   9    4.33    3.38
   4  -3  -9   -0.91    1.82
  -4   3  -9    8.62    3.20
  -5  -3  -9    2.99    3.27
   5   3  -9    2.35    4.36
  -5  -3  -9    3.78    4.49
   5  -3   9    4.01    3.04
   5  -3  -9    4.95    3.51
  -5   3  -9    3.75    3.15
   5   3   9    8.85    3.47
   6  -3   9   21.84    6.80
  -6  -3  -9   11.01    5.06
  -6  -3  -9   18.79    7.76
   6   3  -9   15.24    6.63
  -6   3  -9   19.99    7.73
   6  -3  -9   18.67    7.05
   6   3   9   20.98    5.47
  -7  -3  -9    9.97    2.81
   7  -3   9   11.47    5.37
  -7  -3  -9    9.67    5.89
   7   3  -9   16.04    5.72
   7  -3  -9   16.82    6.26
   7   3   9   13.89    4.84
  -7   3  -9    7.35    5.44
   0  -4  -9    2.49    2.35
   0  -4  -9    3.37    2.06
   0  -4   9   -2.17    1.87
   0   4  -9   -5.58    2.75
   1   4  -9   34.17   10.74
  -1  -4  -9   21.50    5.53
   1  -4   9   34.46    6.75
  -1  -4  -9   43.53    6.63
  -1   4  -9   38.12   11.38
  -1  -4   9   29.84    5.69
   1  -4  -9   43.92    9.20
   2   4  -9   17.50    5.36
  -2  -4  -9   14.32    7.30
  -2  -4  -9   22.66    7.18
   2  -4   9   14.01    4.32
   2  -4  -9   14.30    6.25
  -2   4  -9   13.05    5.44
  -3  -4  -9   -0.84    1.84
   3  -4   9   -3.91    2.43
   3   4  -9   -0.83    3.55
  -3  -4  -9   -0.52    2.35
  -3   4  -9    2.65    4.62
   3  -4  -9    6.24    3.00
   4  -4   9  132.08   12.38
  -4  -4  -9  128.64   15.52
   4   4  -9   99.92   14.26
  -4  -4  -9  132.59   13.03
   4  -4  -9  120.65   13.71
  -4   4  -9  121.76   13.34
   0   0  10  270.33   14.54
   0   0 -10  277.06   23.11
   1   0  10  433.98   19.52
   1   0 -10  458.01   30.50
  -1   0 -10  415.79   29.31
  -1   0  10  446.64   18.35
   2   0 -10   80.38   12.27
  -2   0 -10   71.67   14.45
  -2   0  10   64.63    6.67
  -3   0 -10   43.22   10.87
   3   0  10   45.30    7.84
   3   0 -10   29.12    7.82
  -4   0 -10   44.09   10.20
   4   0 -10   42.51   10.08
   4   0  10   40.32    7.48
   5   0 -10   16.03    6.49
  -5   0 -10   23.80    7.40
   5   0  10   16.37    5.26
  -6   0 -10    7.99    3.69
   6   0 -10   -1.20    1.97
   6   0  10   -0.28    2.28
   0  -1  10   -0.58    1.77
   0   1  10    0.28    1.30
   0  -1 -10   -1.87    2.12
   0   1 -10   -1.66    2.39
   1  -1  10    8.27    3.51
  -1   1  10   -1.18    2.50
  -1  -1 -10    9.93    6.18
   1   1 -10    6.36    4.61
   1  -1 -10    5.58    3.52
   1   1  10    4.89    3.08
  -1  -1  10    3.33    2.78
  -1   1 -10    8.27    4.67
   2   1 -10   -0.24    2.03
   2  -1  10   -1.11    1.42
  -2  -1 -10   -1.97    1.46
  -2  -1  10   -3.03    1.40
   2   1  10   -0.70    1.47
   2  -1 -10   -2.67    3.05
  -2   1 -10    7.60    4.60
   3   1 -10    3.86    3.38
   3  -1  10    0.84    2.37
  -3  -1 -10    0.67    2.16
  -3   1 -10    3.53    4.20
   3   1  10    2.26    2.05
   3  -1 -10    1.73    2.25
  -3  -1  10   -0.29    1.32
   4  -1  10   42.54    7.62
  -4  -1 -10   45.64   10.32
   4   1 -10   38.95    9.02
   4   1  10   39.32    7.20
   4  -1 -10   37.37    8.61
  -4   1 -10   44.83   10.24
   5  -1  10  419.84   22.04
  -5  -1 -10  437.41   30.51
   5   1 -10  340.01   26.02
   5  -1 -10  391.63   26.45
   5   1  10  419.92   22.20
  -5   1 -10  427.60   30.98
   6  -1  10   27.63    6.50
  -6  -1 -10   18.06    6.68
   6   1 -10   18.90    6.00
  -6   1 -10   27.91    8.20
   6  -1 -10   25.29    7.72
   6   1  10   27.59    6.39
   0  -2 -10   12.47    4.26
   0  -2  10    8.51    3.25
   0   2 -10    4.80    4.22
  -1  -2 -10   87.28   12.34
   1  -2  10   80.02    8.23
   1   2 -10   83.39   12.59
   1   2  10   85.05    8.86
  -1  -2  10   76.46    6.67
   1  -2 -10   85.57   12.19
  -1   2 -10   90.46   13.04
   2   2 -10    6.33    3.52
  -2  -2 -10    4.10    3.35
   2  -2 -10    4.87    2.97
   2   2  10    9.26    3.89
  -2   2 -10   13.66    5.15
   3  -2  10    2.67    3.09
   3   2 -10    0.63    2.82
  -3  -2 -10    5.76    3.57
   3   2  10    0.66    2.67
  -3   2 -10    5.54    3.45
   3  -2 -10    3.60    4.43
  -4  -2 -10   52.68   11.57
   4   2 -10   59.53   12.29
   4  -2  10   62.69    8.00
   4  -2 -10   49.06   10.06
  -4   2 -10   73.30   14.77
   4   2  10   51.77    7.86
   0   0   0    0.00    0.00
 _exptl_absorpt_process_details
)
 SADABS 2016/2: Krause, L., Herbst-Irmer, R., Sheldrick G.M. & Stalke D.,
 J. Appl. Cryst. 48 (2015) 3-10
)
 _exptl_absorpt_correction_type   multi-scan
 _exptl_absorpt_correction_T_max  0.7468
 _exptl_absorpt_correction_T_min  0.4881
 _exptl_special_details
)
 The following wavelength and cell were deduced by SADABS from the
 direction cosines etc. They are given here for emergency use only:
 CELL 0.71073   12.984    5.216    6.680   90.010   89.998   90.025
)
_computing_structure_solution     'SHELXT 2014/5 (Sheldrick, 2014)'
;
_shelx_hkl_checksum     35376
_shelx_res_file
;
    shelx.res created by SHELXL-2014/7
TITL BA_CuZn_5
REM Old TITL BACuZn5 in Pnma
REM SHELXT solution in Pnma
REM R1 0.037,  Rweak 0.001,  Alpha 0.006,  Orientation as input
REM Formula found by SHELXT:  Ba Zn5
CELL  0.71073  12.9858   5.2162   6.6804   90.000   90.000   90.000
ZERR   4.000   0.0003   0.0001   0.0002    0.000    0.000    0.000
LATT  1
SYMM 1/2-X, -Y, 1/2+Z
SYMM -X, 1/2+Y, -Z
SYMM 1/2+X, 1/2-Y, 1/2-Z
SFAC BA CU ZN
UNIT 4 10 9.6
TEMP 300
SIZE 0.062 0.074 0.095
L.S. 20
EQIV $1 1-x,-y,2-z
EQIV $2 1-x,1-y,2-z
EQIV $3 x,1+y,z
CONF BA1_$1 BA1 BA1_$2 BA1_$3
CONN 33
ACTA
REM EADP Zn1 Cu1
REM EXYZ Zn1 Cu1
EADP Zn2 Cu2
EXYZ Zn2 Cu2
EADP Zn3 Cu3
EXYZ Zn3 Cu3
EADP Zn4 Cu4
EXYZ Zn4 Cu4
REM SUMP 9.40 0.001 8.0 2 4.0 3 4.0 4 4.0 5
SUMP 9.60 0.001 4.0 3 8.0 4  4.0 5
REM FVAR 0.27106  0.06000 0.54219 0.54299 0.72183
WGHT    0.006900    0.673800
EXTI    0.003184
FVAR       0.27099   0.06000   0.55512   0.55518   0.73453
BA1   1    0.413386    0.250000    0.871187    10.50000    0.01853    0.01541 =
         0.01779    0.00000    0.00248    0.00000
REM
CU1   2    0.212625    0.250000    0.171975    10.50000    0.01259    0.01619 =
         0.01161    0.00000   -0.00309    0.00000
REM
ZN2   3    0.214849    0.250000    0.560527    30.50000    0.01913    0.01558 =
         0.01283    0.00000    0.00354    0.00000
CU2   2    0.214849    0.250000    0.560527   -30.50000    0.01913    0.01558 =
         0.01283    0.00000    0.00354    0.00000
REM
ZN3   3    0.352653   -0.000056    0.360049    41.00000    0.01308    0.01109 =
         0.01420    0.00036   -0.00154    0.00054
CU3   2    0.352653   -0.000056    0.360049   -41.00000    0.01308    0.01109 =
         0.01420    0.00036   -0.00154    0.00054
REM
ZN4   3    0.019288    0.250000    0.080488    50.50000    0.01137    0.01599 =
         0.01916    0.00000    0.00157    0.00000
CU4   2    0.019288    0.250000    0.080488   -50.50000    0.01137    0.01599 =
         0.01916    0.00000    0.00157    0.00000
HKLF 4
REM  BA_CuZn_5
REM R1 =  0.0173 for     956 Fo > 4sig(Fo)  and  0.0207 for all    1038 data
REM     39 parameters refined using      1 restraints
END
WGHT      0.0069      0.6922
REM Highest difference peak  0.963,  deepest hole -0.977,  1-sigma level  0.247
Q1    1   0.4234  0.1455  0.9177  11.00000  0.05    0.96
Q2    1  -0.0306  0.1488  0.1488  11.00000  0.05    0.84
Q3    1   0.4656  0.2500  0.8737  10.50000  0.05    0.83
Q4    1   0.4713  0.1380  0.7937  11.00000  0.05    0.80
Q5    1   0.4092  0.1061  0.9578  11.00000  0.05    0.79
Q6    1   0.2298  0.1077  0.6473  11.00000  0.05    0.74
Q7    1   0.0420  0.1104  0.1602  11.00000  0.05    0.74
Q8    1   0.5424  0.1182  0.8298  11.00000  0.05    0.72
Q9    1   0.2926  0.1349  0.1524  11.00000  0.05    0.70
Q10   1   0.2011  0.1536  0.6596  11.00000  0.05    0.69
Q11   1   0.4202  0.0949  0.7826  11.00000  0.05    0.63
Q12   1  -0.0494  0.0970  0.0627  11.00000  0.05    0.63
Q13   1   0.5104  0.1615  0.9532  11.00000  0.05    0.62
Q14   1   0.4292  0.1090  0.3615  11.00000  0.05    0.62
Q15   1   0.2493  0.1421  0.4449  11.00000  0.05    0.61
Q16   1   0.2138  0.1542  0.1930  11.00000  0.05    0.61
Q17   1   0.0099  0.1137  0.2173  11.00000  0.05    0.61
Q18   1   0.0154  0.1390 -0.0377  11.00000  0.05    0.61
Q19   1   0.3655  0.1385  0.4406  11.00000  0.05    0.60
Q20   1   0.3266  0.1092  0.7610  11.00000  0.05    0.59
;
_shelx_res_checksum     36173
