# Supplementary material for: α-SrZn5-Type solid solution, BaZn2.6Cu2.4
Source: Acta Crystallogr E Crystallogr Commun. 2019 Sep 20;75(Pt 10):1490–3. doi: 10.1107/S2056989019012532 (PMC6775754; doi:10.1107/S2056989019012532)
Supplement: Supplementary file 2 [file e-75-01490-Isup2.hkl]

#
# h,k,l, Fc-squared, Fo-squared, sigma(Fo-squared), status flag
#
data_I
_shelx_title ' BACuZncalc_0m_a.res in Pnma'
_shelx_refln_list_code          4
_shelx_F_calc_maximum      417.85
_exptl_crystal_F_000       802.00
_reflns_d_resolution_high  0.6299

loop_
 _space_group_symop_operation_xyz
 'x, y, z'
 '-x+1/2, -y, z+1/2'
 '-x, y+1/2, -z'
 'x+1/2, -y+1/2, -z+1/2'
 '-x, -y, -z'
 'x-1/2, y, -z-1/2'
 'x, -y-1/2, z'
 '-x-1/2, y-1/2, z-1/2'

_cell_length_a    12.9858
_cell_length_b     5.2162
_cell_length_c     6.6804
_cell_angle_alpha  90.000
_cell_angle_beta   90.000
_cell_angle_gamma  90.000

_shelx_F_squared_multiplier     1.000

loop_
 _refln_index_h
 _refln_index_k
 _refln_index_l
 _refln_F_squared_calc
 _refln_F_squared_meas
 _refln_F_squared_sigma
 _refln_observed_status
   2   0   0       3357.62       3484.97        49.20 o
   4   0   0       3935.05       3875.40        68.11 o
   6   0   0         49.35         31.15         7.71 o
   8   0   0        610.38        519.52        31.46 o
  10   0   0       2582.67       2748.82        88.95 o
  12   0   0        391.32        378.11        57.21 o
  14   0   0      25701.04      26187.14       394.24 o
  16   0   0      22117.67      22881.56       369.84 o
  18   0   0       4109.74       4234.14       128.24 o
  20   0   0        176.84        214.30        28.11 o
   2   1   0       2784.00       2922.89        28.41 o
   4   1   0      61579.44      64540.28       908.49 o
   6   1   0      55936.63      56139.49       415.86 o
   8   1   0       2159.32       2135.70        36.35 o
  10   1   0      49459.33      49358.00       340.98 o
  12   1   0         55.64         78.33        22.36 o
  14   1   0       1109.96       1231.36        42.70 o
  16   1   0        437.45        413.43        35.02 o
  18   1   0          3.42          7.77         9.57 o
  20   1   0       7444.89       7529.97       128.53 o
   0   2   0      68557.53      70729.68      1077.71 o
   2   2   0       3059.68       3117.48        36.64 o
   4   2   0      55018.27      55531.78       601.90 o
   6   2   0      48671.62      48812.27       349.63 o
   8   2   0       8358.37       8307.79       113.51 o
  10   2   0      67888.52      67359.27       568.91 o
  12   2   0          2.29          7.50         5.05 o
  14   2   0         97.10         97.36        16.71 o
  16   2   0       3824.11       3782.60        91.06 o
  18   2   0         15.84         74.01        28.45 o
  20   2   0       3792.71       3553.57       145.73 o
   2   3   0       1562.67       1678.06        31.95 o
   4   3   0      32745.72      33440.79       235.63 o
   6   3   0      30900.31      30583.84       261.34 o
   8   3   0       1600.44       1552.02        41.27 o
  10   3   0      32008.38      31225.76       368.17 o
  12   3   0         46.01        119.16        21.11 o
  14   3   0        926.46        853.70        46.23 o
  16   3   0        301.14        381.53        31.12 o
  18   3   0          5.79          6.45        19.24 o
   0   4   0     174599.56     154294.70      5997.03 o
   2   4   0        784.62        751.56        30.55 o
   4   4   0       1928.50       1994.55        47.34 o
   6   4   0          1.90         18.62         8.29 o
   8   4   0        206.81        245.99        24.13 o
  10   4   0       1020.59       1067.37        49.82 o
  12   4   0        328.91        430.30        61.50 o
  14   4   0      12848.07      13008.23       333.55 o
  16   4   0      11785.36      11971.17       262.66 o
  18   4   0       2415.50       2417.97       109.92 o
   2   5   0        966.04       1006.23        44.88 o
   4   5   0      13714.50      13944.64       180.72 o
   6   5   0      12320.95      12292.46       257.79 o
   8   5   0       1035.20       1019.58        49.22 o
  10   5   0      14506.95      14518.28       235.92 o
  12   5   0         29.69         25.91        18.19 o
  14   5   0        481.20        377.81        48.65 o
  16   5   0        117.69        146.30        29.70 o
   0   6   0       9351.66       9569.66       328.18 o
   2   6   0        783.27        780.92        59.96 o
   4   6   0       7924.69       8078.35       139.78 o
   6   6   0      10596.63      10895.31       193.26 o
   8   6   0       1965.81       1966.68       102.79 o
  10   6   0      16172.47      15878.87       392.07 o
  12   6   0         13.56         25.73        20.96 o
  14   6   0          3.20        -15.89        15.89 o
   2   7   0        483.16        460.98        50.43 o
   4   7   0       4779.88       4752.57       134.37 o
   6   7   0       4053.44       4098.97       118.02 o
   8   7   0        442.88        441.63        57.53 o
  10   7   0       5842.64       5944.49       200.23 o
   0   8   0      20906.28      20871.94       785.98 o
   2   8   0         56.85         28.06        17.09 o
   4   8   0        563.69        481.32        55.84 o
   1   0   1       2728.04       2760.88        20.08 o
   2   0   1         19.80         39.01         3.65 o
   3   0   1          7.89         10.87         2.98 o
   4   0   1      27635.96      27788.88       200.30 o
   5   0   1      15686.27      15702.96       121.10 o
   6   0   1      21106.80      20970.86       150.09 o
   7   0   1      65653.65      65493.00       415.10 o
   8   0   1      37234.25      36442.40       261.75 o
   9   0   1       2756.99       2661.37        55.41 o
  10   0   1        684.59        735.10        33.70 o
  11   0   1       7534.69       7720.22       125.15 o
  12   0   1      12472.23      12637.15       148.70 o
  13   0   1          4.38         18.73         6.16 o
  14   0   1       1753.59       1822.84        64.37 o
  15   0   1        265.78        327.18        25.68 o
  16   0   1        290.20        255.74        27.63 o
  17   0   1        109.21        103.36        13.30 o
  18   0   1        235.77        237.88        23.60 o
  19   0   1         75.15         89.13        18.00 o
  20   0   1         18.91         33.60        11.49 o
   0   1   1       1266.49       1306.76        17.32 o
   1   1   1        998.97       1096.28        13.36 o
   2   1   1       3467.15       3681.07        26.82 o
   3   1   1      36207.23      37220.88       262.78 o
   4   1   1      18486.41      18665.99        86.87 o
   5   1   1       4845.74       4889.08        38.35 o
   6   1   1      17418.16      17470.31        93.59 o
   7   1   1         12.74         19.40         3.03 o
   8   1   1       1293.29       1298.02        22.97 o
   9   1   1        377.69        379.96        14.54 o
  10   1   1        306.41        289.98        12.55 o
  11   1   1        137.59        160.10        13.13 o
  12   1   1       7148.53       7131.96        76.53 o
  13   1   1       8523.77       8502.03        85.27 o
  14   1   1         42.20         42.61         7.64 o
  15   1   1       3818.48       3985.00        59.42 o
  16   1   1        176.40        187.88        14.75 o
  17   1   1       1447.04       1464.53        37.98 o
  18   1   1        745.60        781.55        28.22 o
  19   1   1        109.22        108.09        12.21 o
  20   1   1         15.54         41.36         8.42 o
   1   2   1       9622.06       9943.30        58.41 o
   2   2   1      72438.38      70315.02       906.04 o
   3   2   1      41834.58      41391.62       209.29 o
   4   2   1         22.26         37.89         2.99 o
   5   2   1      15069.91      15085.00        93.05 o
   6   2   1        779.41        765.11        17.18 o
   7   2   1       2631.69       2647.82        30.29 o
   8   2   1         42.93         37.27         6.36 o
   9   2   1        530.97        530.78        16.50 o
  10   2   1         14.10         28.54         6.02 o
  11   2   1        114.74        116.62        11.72 o
  12   2   1       1225.41       1234.57        29.16 o
  13   2   1       7642.51       7764.85        88.47 o
  14   2   1       6507.94       6423.99        77.29 o
  15   2   1         20.99         37.37         8.14 o
  16   2   1       7581.80       7483.02        97.17 o
  17   2   1       3404.78       3409.89        62.87 o
  18   2   1       2080.73       2116.82        46.16 o
  19   2   1         91.03        100.93        16.03 o
   0   3   1        726.85        724.55        19.92 o
   1   3   1        516.10        556.36        12.93 o
   2   3   1       1800.29       1881.44        27.47 o
   3   3   1      19464.27      19304.65       100.58 o
   4   3   1      10048.38      10048.83        62.54 o
   5   3   1       2756.86       2751.50        29.15 o
   6   3   1      10606.82      10436.24        91.07 o
   7   3   1         29.58         14.32         4.89 o
   8   3   1        801.40        750.55        27.03 o
   9   3   1        316.96        308.89        18.52 o
  10   3   1        266.23        222.22        15.70 o
  11   3   1         81.28         82.11        11.84 o
  12   3   1       4786.34       4588.89        78.76 o
  13   3   1       5743.65       5602.21       101.88 o
  14   3   1         22.96         11.47         7.74 o
  15   3   1       2718.67       2751.17        71.54 o
  16   3   1        123.07        111.13        17.87 o
  17   3   1       1086.94       1010.22        46.01 o
  18   3   1        591.05        569.10        38.75 o
  19   3   1         90.09        122.23        15.66 o
   1   4   1        660.05        689.82        24.08 o
   2   4   1          2.93         10.09         4.10 o
   3   4   1         20.26         25.22         7.31 o
   4   4   1       9845.04       9822.61        84.45 o
   5   4   1       5608.88       5669.16        58.78 o
   6   4   1       7270.28       7333.26        73.77 o
   7   4   1      25479.21      25208.32       212.49 o
   8   4   1      15608.58      15163.73       159.04 o
   9   4   1       1223.23       1149.33        36.81 o
  10   4   1        433.10        413.92        24.18 o
  11   4   1       3775.07       3686.84        72.81 o
  12   4   1       5990.40       5861.38       128.92 o
  13   4   1          2.37         -1.95         8.31 o
  14   4   1        896.47        780.15        40.91 o
  15   4   1        150.85        124.93        26.65 o
  16   4   1        129.15        120.94        17.98 o
  17   4   1         64.84         23.13        18.01 o
   0   5   1        533.48        484.65        43.02 o
   1   5   1        262.91        315.77        26.75 o
   2   5   1        744.37        804.89        28.75 o
   3   5   1       8068.33       8054.80        98.08 o
   4   5   1       4118.63       4218.34        65.63 o
   5   5   1       1188.12       1202.97        30.80 o
   6   5   1       4715.83       4748.11        76.81 o
   7   5   1         28.66         27.35         8.09 o
   8   5   1        425.80        391.66        31.59 o
   9   5   1        241.85        204.93        25.82 o
  10   5   1        158.26        159.23        23.57 o
  11   5   1         20.07          6.26        11.35 o
  12   5   1       2593.67       2490.24        84.92 o
  13   5   1       3036.19       3223.43       106.49 o
  14   5   1         11.26         -5.73        10.99 o
  15   5   1       1493.93       1418.18        62.10 o
  16   5   1         98.06         96.76        17.17 o
   1   6   1       2063.76       2073.22        75.44 o
   2   6   1      12525.74      12859.71       159.69 o
   3   6   1       6748.45       6878.25       102.52 o
   4   6   1         30.85         28.01         7.77 o
   5   6   1       2965.31       2907.31        55.05 o
   6   6   1        262.69        280.65        17.70 o
   7   6   1        496.09        457.59        31.59 o
   8   6   1          5.19          3.33        10.34 o
   9   6   1        116.43         97.64        27.35 o
  10   6   1          1.88          0.88        15.68 o
  11   6   1         17.25         -8.72        11.03 o
  12   6   1        393.90        348.11        37.59 o
  13   6   1       2280.23       2358.39        84.06 o
  14   6   1       1976.90       2043.61        74.15 o
   0   7   1        268.66        267.07        37.01 o
   1   7   1        113.61        104.38        19.75 o
   2   7   1        297.37        255.76        29.09 o
   3   7   1       2948.60       3051.86        98.92 o
   4   7   1       1457.04       1436.17        53.80 o
   5   7   1        432.73        425.97        32.88 o
   6   7   1       1871.02       1896.15        54.94 o
   7   7   1         29.67         10.81        10.51 o
   8   7   1        147.02         98.28        22.47 o
   9   7   1        114.52        100.19        23.71 o
  10   7   1         86.72        104.92        20.47 o
   1   8   1         42.36         29.66        16.79 o
   2   8   1          1.18         10.40        13.52 o
   3   8   1         26.87         -3.05        14.53 o
   4   8   1       1516.78       1503.45        68.59 o
   0   0   2        618.47        606.30        14.71 o
   1   0   2       8818.19       8880.02        55.34 o
   2   0   2       1680.44       1714.78        18.86 o
   3   0   2     102239.27     108398.27      2367.75 o
   4   0   2       7964.10       7786.69        61.35 o
   5   0   2      40204.77      39215.64       267.98 o
   6   0   2        111.75         91.12         8.98 o
   7   0   2      10350.25      10332.93        95.36 o
   8   0   2        121.18        122.22        10.47 o
   9   0   2         77.20        108.30        23.81 o
  10   0   2        797.27        835.67        34.21 o
  11   0   2      40130.07      41285.81       522.73 o
  12   0   2          9.95         26.45         8.23 o
  13   0   2       1248.70       1258.50        48.02 o
  14   0   2        112.54        123.49        20.17 o
  15   0   2       2460.31       2511.69        73.50 o
  16   0   2          0.06          8.57        13.21 o
  17   0   2        194.13        227.97        24.83 o
  18   0   2         13.44          4.81        10.90 o
  19   0   2       9973.21       9812.15       163.68 o
  20   0   2        390.28        351.17        34.76 o
   1   1   2      68525.94      72455.07       716.97 o
   2   1   2        615.51        611.93         8.70 o
   3   1   2        576.93        618.64        11.41 o
   4   1   2        282.96        281.19         8.54 o
   5   1   2       1123.89       1068.38        16.15 o
   6   1   2       1253.08       1198.60        19.95 o
   7   1   2      27568.53      27570.14       136.67 o
   8   1   2        141.12        145.33         8.77 o
   9   1   2      15119.29      14869.46       114.68 o
  10   1   2       1180.53       1175.43        28.84 o
  11   1   2       2865.24       2889.83        44.32 o
  12   1   2        459.34        498.60        23.68 o
  13   1   2       4135.67       4201.83        59.50 o
  14   1   2        800.20        790.84        26.25 o
  15   1   2        202.66        266.16        20.35 o
  16   1   2        181.36        210.07        15.59 o
  17   1   2       7194.81       7387.60       108.12 o
  18   1   2        114.50         93.87        15.44 o
  19   1   2        110.90        131.55        15.25 o
  20   1   2         30.23         60.59        13.17 o
   0   2   2       7143.96       7157.51        70.97 o
   1   2   2      34986.45      34691.46       163.72 o
   2   2   2        315.37        333.55         8.25 o
   3   2   2      24965.14      25246.22       120.96 o
   4   2   2        690.66        665.94        12.09 o
   5   2   2      13663.90      13636.98        82.04 o
   6   2   2       2138.69       2121.83        31.58 o
   7   2   2      19660.09      19389.30       133.23 o
   8   2   2        980.20        958.03        29.47 o
   9   2   2      41042.19      41327.93       348.55 o
  10   2   2        141.02        128.88        17.41 o
  11   2   2       2870.46       2976.02        66.73 o
  12   2   2          4.52         10.78         4.66 o
  13   2   2      11747.65      12006.12       147.47 o
  14   2   2        235.69        228.24        24.45 o
  15   2   2       5400.00       5519.44        99.99 o
  16   2   2        123.15        115.99        16.22 o
  17   2   2        270.60        200.85        24.72 o
  18   2   2         70.43         51.34        12.94 o
  19   2   2        226.44        227.43        24.38 o
   1   3   2      36920.25      36252.91       172.39 o
   2   3   2        356.83        347.35        10.86 o
   3   3   2        313.92        318.68        10.51 o
   4   3   2        142.57        140.76         7.12 o
   5   3   2        450.46        459.55        14.55 o
   6   3   2        723.85        725.31        20.29 o
   7   3   2      17119.81      17144.02       134.27 o
   8   3   2         84.03         89.42         9.38 o
   9   3   2       9220.35       9189.64       107.44 o
  10   3   2        734.71        716.31        28.64 o
  11   3   2       2187.25       2158.64        59.74 o
  12   3   2        294.81        290.41        26.61 o
  13   3   2       3000.93       3017.69        72.34 o
  14   3   2        563.50        525.42        35.30 o
  15   3   2        176.92        176.23        20.49 o
  16   3   2        129.37        111.85        18.11 o
  17   3   2       5295.02       5285.54       105.13 o
  18   3   2         78.20         62.12        12.62 o
   0   4   2        160.74        174.33        28.07 o
   1   4   2       3649.95       3583.28        57.84 o
   2   4   2        491.69        542.28        22.81 o
   3   4   2      35139.84      35540.99       237.58 o
   4   4   2       2727.20       2788.77        44.76 o
   5   4   2      13866.46      13917.29       150.45 o
   6   4   2         34.27         40.97         8.80 o
   7   4   2       4245.55       4203.50        67.05 o
   8   4   2         38.75         26.74         6.54 o
   9   4   2         73.07         75.40        10.60 o
  10   4   2        348.59        339.96        22.47 o
  11   4   2      18165.50      17675.71       181.69 o
  12   4   2          5.81          5.53         7.60 o
  13   4   2        617.28        582.26        42.23 o
  14   4   2         59.81         51.41        15.38 o
  15   4   2       1567.46       1611.81        61.32 o
  16   4   2          0.22          7.50        12.14 o
  17   4   2        106.74         55.10        13.32 o
   1   5   2      15288.18      15463.62       177.79 o
   2   5   2        131.43        128.72        15.06 o
   3   5   2        116.73        108.88        11.92 o
   4   5   2         61.82         45.29         8.26 o
   5   5   2         34.52         33.90         7.32 o
   6   5   2        301.82        271.76        20.74 o
   7   5   2       7829.78       7883.01       104.51 o
   8   5   2         24.57          5.12        10.10 o
   9   5   2       4318.43       4463.26       101.14 o
  10   5   2        339.09        286.81        28.91 o
  11   5   2       1156.88       1158.09        53.73 o
  12   5   2        151.44        112.07        30.21 o
  13   5   2       1537.02       1676.68        76.72 o
  14   5   2        274.72        205.98        26.24 o
  15   5   2         72.33         77.29        17.24 o
   0   6   2       1115.09       1175.14        64.96 o
   1   6   2       5033.63       5124.29       106.43 o
   2   6   2         33.62         31.28        10.11 o
   3   6   2       4715.16       4959.81        91.81 o
   4   6   2         96.17         93.87        12.73 o
   5   6   2       3350.92       3266.57        61.79 o
   6   6   2        411.77        382.31        24.36 o
   7   6   2       4312.01       4437.87        96.11 o
   8   6   2        198.08        153.20        23.66 o
   9   6   2      10450.00      10443.05       221.80 o
  10   6   2         44.13         39.96        17.48 o
  11   6   2        540.31        471.17        42.10 o
  12   6   2          1.69         -2.16        13.19 o
  13   6   2       3496.45       3301.01        99.44 o
   1   7   2       5420.16       5431.29       106.66 o
   2   7   2         52.80         53.01        15.33 o
   3   7   2         46.25         24.99        14.82 o
   4   7   2         16.98          1.51         8.88 o
   5   7   2          2.57        -10.48        10.48 o
   6   7   2         99.10         78.92        15.58 o
   7   7   2       3016.60       3077.94        85.61 o
   8   7   2         10.63          1.48        12.71 o
   9   7   2       1513.96       1538.81        65.35 o
  10   7   2        122.31         60.63        16.22 o
   0   8   2          7.11         21.71        16.76 o
   1   8   2        797.85        758.84        50.49 o
   2   8   2         51.58         40.99        15.71 o
   3   8   2       4907.37       4925.38       123.22 o
   1   0   3        208.04        188.21         7.33 o
   2   0   3         57.00         49.92         5.57 o
   3   0   3      43367.25      42560.82       270.30 o
   4   0   3      48246.55      47788.98       403.17 o
   5   0   3      31135.37      30763.73       225.64 o
   6   0   3        215.96        213.27        10.69 o
   7   0   3       7950.53       7735.78        74.87 o
   8   0   3        168.84        177.86        13.54 o
   9   0   3         14.42         33.20         5.27 o
  10   0   3       1913.59       1847.57        37.55 o
  11   0   3      26090.94      26168.88       254.18 o
  12   0   3      12534.54      12718.56       240.87 o
  13   0   3        670.69        697.02        33.93 o
  14   0   3       3939.90       3823.00        84.15 o
  15   0   3       2018.31       2114.34        58.18 o
  16   0   3        436.56        389.55        47.39 o
  17   0   3       1279.96       1232.17        57.99 o
  18   0   3       2157.76       2258.41        75.94 o
  19   0   3       2906.05       2991.97        96.62 o
   0   1   3      10499.37      10771.17        74.03 o
   1   1   3      30545.61      30114.39       135.40 o
   2   1   3      11752.92      11434.15        57.12 o
   3   1   3        483.04        511.05         8.84 o
   4   1   3       4843.08       4857.45        40.42 o
   5   1   3       6030.82       6005.87        42.58 o
   6   1   3      21658.18      21166.82       106.17 o
   7   1   3       2702.86       2643.71        30.39 o
   8   1   3       5447.87       5366.42        48.50 o
   9   1   3      13234.58      13057.62       101.54 o
  10   1   3       2587.61       2585.15        40.38 o
  11   1   3       1129.70       1180.39        31.26 o
  12   1   3        114.69        117.72        11.46 o
  13   1   3        188.48        227.11        16.87 o
  14   1   3       2202.35       2367.41        59.11 o
  15   1   3       6206.14       6283.45        81.43 o
  16   1   3       1237.01       1290.11        33.54 o
  17   1   3        427.11        426.18        34.56 o
  18   1   3          1.39        -11.04        11.04 o
  19   1   3        293.95        261.15        23.11 o
   1   2   3      21920.21      21680.53       104.15 o
   2   2   3      17396.43      17312.05        89.87 o
   3   2   3       3293.97       3229.42        27.61 o
   4   2   3      13819.17      13730.87        76.90 o
   5   2   3      30609.32      30083.67       158.97 o
   6   2   3       4304.60       4217.79        49.71 o
   7   2   3      14835.79      14596.52       115.11 o
   8   2   3       6956.93       6874.00        77.81 o
   9   2   3       6843.39       6981.06        89.43 o
  10   2   3        810.24        796.88        30.20 o
  11   2   3       1299.00       1352.87        38.97 o
  12   2   3        703.45        741.96        30.21 o
  13   2   3       7004.80       7151.71       116.69 o
  14   2   3       7177.38       7245.86       120.06 o
  15   2   3        196.84        231.80        22.94 o
  16   2   3       3310.81       3408.22        88.80 o
  17   2   3       2691.04       2715.49        71.28 o
  18   2   3         46.31         46.97        12.41 o
  19   2   3        922.95        995.81        46.63 o
   0   3   3       6323.39       6400.34        77.58 o
   1   3   3      17127.63      17160.21       117.43 o
   2   3   3       6342.47       6291.46        56.73 o
   3   3   3        432.35        475.07        13.56 o
   4   3   3       3026.00       2989.11        40.21 o
   5   3   3       3722.61       3713.03        43.81 o
   6   3   3      13560.20      13489.21       105.03 o
   7   3   3       1893.51       1906.71        38.92 o
   8   3   3       3410.61       3487.95        64.05 o
   9   3   3       8802.79       8931.55       129.37 o
  10   3   3       1756.05       1776.29        47.67 o
  11   3   3        753.18        759.26        31.36 o
  12   3   3         94.53         90.71        15.28 o
  13   3   3        119.72        115.26        16.72 o
  14   3   3       1580.43       1575.88        53.49 o
  15   3   3       4421.28       4353.98       114.50 o
  16   3   3        897.61        791.09        52.29 o
  17   3   3        279.18        266.62        26.94 o
  18   3   3          2.82         -5.05         9.65 o
   1   4   3         34.28         23.88         7.03 o
   2   4   3          5.28          0.77         3.89 o
   3   4   3      15509.85      15635.11       139.89 o
   4   4   3      18260.05      18053.55       172.30 o
   5   4   3      12106.70      12054.72       105.78 o
   6   4   3         97.77         73.91        10.30 o
   7   4   3       4057.55       4044.21        61.17 o
   8   4   3        200.22        168.40        13.40 o
   9   4   3          0.12         15.27         6.39 o
  10   4   3        989.47        930.15        40.25 o
  11   4   3      12690.30      12571.69       167.58 o
  12   4   3       6036.37       5932.04       112.48 o
  13   4   3        346.19        298.31        28.18 o
  14   4   3       1998.67       1873.62        68.65 o
  15   4   3       1089.25       1035.92        51.89 o
  16   4   3        219.90        200.30        25.44 o
  17   4   3        742.15        781.95        41.15 o
   0   5   3       2881.80       3019.67        98.89 o
   1   5   3       7159.99       7238.06       111.98 o
   2   5   3       2272.60       2292.70        58.79 o
   3   5   3        330.64        302.69        20.19 o
   4   5   3       1330.23       1360.14        37.44 o
   5   5   3       1611.91       1684.89        46.70 o
   6   5   3       6243.51       6240.51        86.13 o
   7   5   3        886.43        860.29        31.78 o
   8   5   3       1650.51       1686.25        51.85 o
   9   5   3       4366.04       4102.29        79.61 o
  10   5   3        920.09        773.90        45.97 o
  11   5   3        293.65        273.10        38.44 o
  12   5   3         80.81         51.47        16.16 o
  13   5   3         32.95         10.31        13.75 o
  14   5   3        802.03        664.54        50.28 o
  15   5   3       2501.34       2482.06        85.61 o
   1   6   3       4775.02       4982.47        99.65 o
   2   6   3       3800.01       3971.69        81.48 o
   3   6   3        876.67        880.94        37.19 o
   4   6   3       2663.12       2640.86        71.31 o
   5   6   3       6323.24       6295.43       115.04 o
   6   6   3        941.95        891.95        37.80 o
   7   6   3       2917.73       2932.60        71.05 o
   8   6   3       1298.79       1326.97        61.19 o
   9   6   3       1540.44       1585.60        63.68 o
  10   6   3        251.13        178.95        26.33 o
  11   6   3        304.69        259.93        32.43 o
  12   6   3        131.07        135.55        19.29 o
   0   7   3       1169.85       1028.73       174.50 o
   1   7   3       2467.45       2547.45        76.32 o
   2   7   3        691.76        639.31        43.66 o
   3   7   3        186.62        178.98        23.23 o
   4   7   3        533.14        507.12        32.67 o
   5   7   3        633.62        583.63        40.82 o
   6   7   3       2377.87       2472.23        70.55 o
   7   7   3        410.99        335.05        32.71 o
   8   7   3        596.34        496.42        39.69 o
   9   7   3       1760.51       1811.47        71.07 o
   1   0   4       4228.91       4189.19        47.66 o
   2   0   4        967.71       1007.43        18.62 o
   3   0   4       2224.15       2246.81        31.87 o
   4   0   4      18692.91      18193.54       149.65 o
   5   0   4         40.54         42.14         5.03 o
   6   0   4        169.53        186.43        10.44 o
   7   0   4        857.21        839.28        25.29 o
   8   0   4        361.04        340.74        17.68 o
   9   0   4       4946.12       4801.69        82.08 o
  10   0   4        232.88        190.77        19.61 o
  11   0   4        219.68        201.37        20.83 o
  12   0   4       4834.31       4809.70       106.56 o
  13   0   4        680.89        661.50        37.28 o
  14   0   4       5921.41       5941.58       126.28 o
  15   0   4       2515.08       2542.98        75.11 o
  16   0   4       6800.16       6809.81       143.32 o
  17   0   4        280.67        325.13        28.55 o
  18   0   4       3463.32       3611.07        93.62 o
  19   0   4          0.66         -5.66        22.92 o
   1   1   4       2755.48       2719.73        24.51 o
   2   1   4       9304.34       9244.24        53.93 o
   3   1   4       3311.21       3299.91        30.14 o
   4   1   4      10190.68      10340.22        96.35 o
   5   1   4       3516.32       3391.39        37.26 o
   6   1   4       2469.79       2450.83        30.12 o
   7   1   4       1279.72       1283.72        22.40 o
   8   1   4       8484.76       8384.74        71.42 o
   9   1   4        394.54        386.95        14.64 o
  10   1   4       8920.48       8724.06        91.55 o
  11   1   4         22.72         25.38         5.35 o
  12   1   4         73.73         85.40         9.40 o
  13   1   4         29.44         35.57         8.49 o
  14   1   4       1595.80       1656.18        38.62 o
  15   1   4         57.69         77.57        11.79 o
  16   1   4        393.67        426.07        25.91 o
  17   1   4          0.55         -8.90         8.90 o
  18   1   4        270.49        248.46        31.03 o
   0   2   4       2086.22       2212.61        35.97 o
   1   2   4        363.63        369.23        11.19 o
   2   2   4       9014.23       9061.38        65.69 o
   3   2   4         43.73         67.29         5.19 o
   4   2   4       4682.59       4630.57        39.91 o
   5   2   4       6200.23       6114.33        60.03 o
   6   2   4      27874.57      27795.71       177.87 o
   7   2   4        210.71        210.62        13.35 o
   8   2   4       3630.22       3704.37        53.15 o
   9   2   4          3.98         12.74         7.19 o
  10   2   4      19733.06      20321.89       189.04 o
  11   2   4       2403.84       2519.09        55.82 o
  12   2   4       2243.40       2309.76        55.17 o
  13   2   4       2657.85       2694.31        56.26 o
  14   2   4        919.16       1055.10        37.78 o
  15   2   4         77.14         69.37        15.07 o
  16   2   4        322.73        286.57        30.44 o
  17   2   4        156.23        108.55        17.48 o
  18   2   4        159.97        140.07        22.04 o
   1   3   4       1556.19       1555.81        29.03 o
   2   3   4       6113.02       6085.76        69.09 o
   3   3   4       2008.69       2039.96        27.58 o
   4   3   4       6650.11       6702.57        59.50 o
   5   3   4       2184.52       2148.59        31.17 o
   6   3   4       1505.33       1505.55        33.92 o
   7   3   4        766.57        796.83        25.13 o
   8   3   4       5855.55       5860.32        83.63 o
   9   3   4        271.44        284.84        18.74 o
  10   3   4       6305.42       6321.86        99.45 o
  11   3   4         16.76         24.93         7.26 o
  12   3   4         59.50         45.31        11.13 o
  13   3   4         15.56         16.77         9.03 o
  14   3   4       1257.07       1241.30        56.30 o
  15   3   4         36.85         45.85        12.32 o
  16   3   4        282.41        278.16        27.98 o
  17   3   4          0.97         12.79         8.91 o
   0   4   4      44227.45      45124.92       401.41 o
   1   4   4       1722.66       1731.71        39.30 o
   2   4   4        457.03        466.50        22.79 o
   3   4   4        872.34        877.90        26.99 o
   4   4   4       8426.96       8455.21        88.50 o
   5   4   4         27.83         43.00        10.24 o
   6   4   4        141.51        127.25        12.15 o
   7   4   4        335.87        332.03        20.20 o
   8   4   4        141.54        144.70        15.30 o
   9   4   4       2192.87       2206.99        54.41 o
  10   4   4        114.79        104.00        14.87 o
  11   4   4         89.18         69.37        11.32 o
  12   4   4       2606.79       2650.51        75.45 o
  13   4   4        314.45        280.70        30.67 o
  14   4   4       3277.48       3313.43        88.04 o
  15   4   4       1371.67       1375.63        58.12 o
  16   4   4       3887.26       3822.35        90.96 o
   1   5   4        645.77        688.00        29.02 o
   2   5   4       3110.96       3100.62        66.13 o
   3   5   4        777.25        800.68        29.88 o
   4   5   4       3350.81       3409.35        76.03 o
   5   5   4        997.62       1003.77        31.10 o
   6   5   4        727.75        729.01        26.88 o
   7   5   4        372.39        347.89        19.52 o
   8   5   4       3086.82       3079.88        77.48 o
   9   5   4        108.63         96.77        15.09 o
  10   5   4       3108.14       3113.68       105.63 o
  11   5   4         11.20          0.71        10.88 o
  12   5   4         32.39         32.86        12.47 o
  13   5   4         13.15          0.00        11.40 o
  14   5   4        668.52        644.44        39.64 o
   0   6   4        468.04        480.74        54.84 o
   1   6   4         80.43         69.18        12.57 o
   2   6   4       2099.07       2062.08        54.56 o
   3   6   4          5.62          0.11         7.66 o
   4   6   4        898.46        975.60        44.23 o
   5   6   4       1371.50       1414.17        51.59 o
   6   6   4       7287.52       7498.29       139.40 o
   7   6   4         33.47         20.87         8.92 o
   8   6   4       1031.58        977.55        39.52 o
   9   6   4          1.79         -8.10        16.08 o
  10   6   4       5730.52       5671.53       143.72 o
  11   6   4        659.43        614.23        42.33 o
   1   7   4        200.74        159.23        20.89 o
   2   7   4       1260.50       1199.83        47.29 o
   3   7   4        302.18        202.93        27.48 o
   4   7   4       1325.78       1331.64        59.11 o
   5   7   4        362.60        338.77        28.86 o
   6   7   4        250.04        223.90        22.90 o
   7   7   4        121.68         68.73        17.69 o
   1   0   5          9.31         18.94         7.19 o
   2   0   5         28.39         40.22         6.99 o
   3   0   5       2241.47       2189.29        40.13 o
   4   0   5       1120.94       1093.91        24.53 o
   5   0   5       1829.66       1848.34        50.51 o
   6   0   5      15393.05      14887.72       136.14 o
   7   0   5      21971.73      21774.35       186.58 o
   8   0   5      57832.90      56757.75       424.22 o
   9   0   5       1721.73       1650.95        40.32 o
  10   0   5        623.04        633.56        29.63 o
  11   0   5        816.49        827.09        33.11 o
  12   0   5       1372.21       1380.98        45.74 o
  13   0   5        237.71        247.55        22.15 o
  14   0   5         15.75         26.22        10.66 o
  15   0   5         29.68         48.08        14.96 o
  16   0   5        116.59        140.07        20.90 o
  17   0   5        207.52        237.55        29.14 o
  18   0   5        282.41        291.30        34.22 o
   0   1   5        266.24        236.33        13.89 o
   1   1   5        250.98        260.87         8.62 o
   2   1   5      26333.64      26003.38       163.32 o
   3   1   5      15628.53      15519.70        94.65 o
   4   1   5       6287.39       6299.02        53.66 o
   5   1   5        911.02        941.11        21.14 o
   6   1   5       1128.25       1117.51        21.43 o
   7   1   5         20.37         21.82         5.97 o
   8   1   5        135.67        138.26        10.11 o
   9   1   5          1.00         -0.61         4.13 o
  10   1   5         59.17         53.15         8.89 o
  11   1   5        206.06        251.10        14.61 o
  12   1   5      10135.01      10057.65       106.24 o
  13   1   5       5684.31       5540.29        96.93 o
  14   1   5       1531.98       1627.92        46.51 o
  15   1   5        718.62        823.48        52.03 o
  16   1   5          4.38         19.52        12.25 o
  17   1   5       1276.25       1283.28        50.96 o
  18   1   5       2322.05       2148.32        71.93 o
   1   2   5       1961.99       1975.36        24.74 o
   2   2   5      41566.50      41329.91       216.44 o
   3   2   5      10769.89      10749.35        76.59 o
   4   2   5       5132.34       5186.96        60.36 o
   5   2   5       1686.75       1687.02        28.28 o
   6   2   5         89.67        102.29         8.98 o
   7   2   5       6398.96       6519.60        86.11 o
   8   2   5       5498.18       5430.41        72.96 o
   9   2   5        119.35        117.24        12.55 o
  10   2   5          2.30         17.30        10.57 o
  11   2   5          1.01         10.34         5.06 o
  12   2   5       7079.35       7253.94       106.49 o
  13   2   5       2275.53       2387.08        57.92 o
  14   2   5       1685.74       1710.50        57.79 o
  15   2   5         59.61         50.65        14.35 o
  16   2   5       3232.47       3161.74        85.54 o
  17   2   5       1478.92       1457.13        70.62 o
   0   3   5        257.38        256.23        28.69 o
   1   3   5        106.94        111.65         8.52 o
   2   3   5      16671.27      16660.26       118.54 o
   3   3   5      10253.36      10354.92        85.41 o
   4   3   5       4147.03       4110.70        42.40 o
   5   3   5        594.96        628.86        21.21 o
   6   3   5        910.82        897.79        26.45 o
   7   3   5         23.44         28.20         5.34 o
   8   3   5         86.01         66.95         9.74 o
   9   3   5          2.58          1.94         5.71 o
  10   3   5         61.13         79.08        11.64 o
  11   3   5        154.06        174.34        16.50 o
  12   3   5       7082.87       7124.77       102.00 o
  13   3   5       4006.77       4044.55        85.53 o
  14   3   5       1080.54       1120.19        48.58 o
  15   3   5        553.50        597.21        46.87 o
  16   3   5          4.84         27.81        18.08 o
   1   4   5         22.69         30.47         9.12 o
   2   4   5         17.34         15.50         4.60 o
   3   4   5        823.79        822.89        20.99 o
   4   4   5        755.14        768.40        24.83 o
   5   4   5        947.67        936.78        26.62 o
   6   4   5       6786.58       6757.96        88.92 o
   7   4   5      10174.49      10377.33       124.99 o
   8   4   5      27628.35      28123.72       242.03 o
   9   4   5        830.88        825.16        31.01 o
  10   4   5        373.98        386.80        22.63 o
  11   4   5        481.04        458.74        29.81 o
  12   4   5        848.57        758.39        38.51 o
  13   4   5        123.68         87.79        18.99 o
  14   4   5         10.77        -14.37        14.37 o
  15   4   5         14.15          6.43        11.25 o
   0   5   5        218.97        236.25        34.84 o
   1   5   5         37.12         43.90        10.42 o
   2   5   5       7530.56       7771.10       110.12 o
   3   5   5       4841.31       4838.73        74.60 o
   4   5   5       2035.92       2041.51        54.32 o
   5   5   5        336.75        293.77        22.85 o
   6   5   5        498.09        469.14        33.86 o
   7   5   5         18.73         22.17         8.92 o
   8   5   5         24.70         11.16         7.39 o
   9   5   5         11.83         -2.20         8.35 o
  10   5   5         36.76         42.95        10.33 o
  11   5   5         83.13         31.23        14.80 o
  12   5   5       3997.09       3862.79        93.47 o
  13   5   5       2243.68       2172.94        72.67 o
   1   6   5        599.21        568.97        34.56 o
   2   6   5      10276.71      10428.53       142.52 o
   3   6   5       2367.82       2419.62        65.55 o
   4   6   5       1003.72        974.08        44.97 o
   5   6   5        492.66        494.59        31.84 o
   6   6   5         69.13         43.34        13.08 o
   7   6   5       1526.40       1459.19        59.72 o
   8   6   5       1237.22       1228.96        54.61 o
   9   6   5         24.61         15.18        12.46 o
  10   6   5          0.61        -12.17        12.17 o
   0   7   5        106.68        120.73        22.46 o
   1   7   5          4.99         -5.14        10.79 o
   2   7   5       2910.89       2968.99        83.46 o
   3   7   5       1958.47       1996.01        64.27 o
   4   7   5        818.12        651.25        42.15 o
   5   7   5        119.53         82.47        16.44 o
   0   0   6       1383.58       1455.05        79.28 o
   1   0   6      27273.88      26453.36       506.13 o
   2   0   6       4582.86       4517.32       106.80 o
   3   0   6       7208.14       7145.97       100.08 o
   4   0   6       7163.26       7110.41       116.83 o
   5   0   6        563.54        570.09        25.24 o
   6   0   6         46.32         65.10        15.00 o
   7   0   6        688.32        740.69        27.93 o
   8   0   6         84.44         88.05         9.06 o
   9   0   6        883.58        925.94        34.97 o
  10   0   6        608.71        611.13        30.81 o
  11   0   6        770.81        794.40        34.67 o
  12   0   6         72.99         78.70        11.32 o
  13   0   6         64.76         71.42        22.61 o
  14   0   6       1340.73       1303.92        47.06 o
  15   0   6       9783.35       9614.88       158.69 o
  16   0   6        308.88        322.21        38.56 o
  17   0   6          9.75         -0.46        25.13 o
   1   1   6       3888.44       3840.64        58.44 o
   2   1   6        206.80        204.95        11.98 o
   3   1   6        412.33        442.84        13.90 o
   4   1   6       1858.20       1837.79        28.58 o
   5   1   6      14359.48      14204.00       104.18 o
   6   1   6         45.72         37.57         5.63 o
   7   1   6        637.73        638.38        20.01 o
   8   1   6        907.78        912.58        22.73 o
   9   1   6        352.59        376.67        18.50 o
  10   1   6        390.01        429.46        20.60 o
  11   1   6       4520.40       4450.99        70.53 o
  12   1   6       1089.01       1088.50        34.36 o
  13   1   6       1106.12       1076.44        37.39 o
  14   1   6       1338.13       1475.18        43.45 o
  15   1   6        455.82        545.62        40.55 o
  16   1   6        102.84        132.90        22.18 o
   0   2   6       4093.92       4083.73        69.15 o
   1   2   6        649.04        674.60        16.23 o
   2   2   6       1216.51       1192.46        21.47 o
   3   2   6        674.32        684.70        18.68 o
   4   2   6          5.95         12.89         4.91 o
   5   2   6      13955.67      14197.01       149.58 o
   6   2   6       4477.28       4542.56        70.31 o
   7   2   6       2667.65       2651.90        53.79 o
   8   2   6       2002.55       2024.61        56.87 o
   9   2   6      16123.18      16283.95       156.01 o
  10   2   6       1837.82       1836.14        44.41 o
  11   2   6       1976.43       2024.96        48.22 o
  12   2   6         95.09        109.15        13.91 o
  13   2   6       1121.44       1139.32        43.37 o
  14   2   6        190.94        204.11        18.75 o
  15   2   6        443.91        497.78        39.11 o
  16   2   6         41.91         47.18        14.41 o
   1   3   6       2756.18       2799.09        49.44 o
   2   3   6        161.40        194.19        10.87 o
   3   3   6        268.63        284.63        17.47 o
   4   3   6       1186.55       1175.69        25.58 o
   5   3   6       9834.92       9696.81       148.64 o
   6   3   6         27.52         61.03        10.06 o
   7   3   6        517.08        489.59        29.37 o
   8   3   6        630.69        605.06        32.64 o
   9   3   6        246.50        255.33        18.63 o
  10   3   6        258.79        290.86        18.52 o
  11   3   6       3379.40       3359.04        72.43 o
  12   3   6        754.66        698.31        34.91 o
  13   3   6        838.32        810.59        38.60 o
  14   3   6       1014.89       1027.35        45.77 o
  15   3   6        367.39        353.10        33.38 o
   0   4   6        719.17        727.20        64.27 o
   1   4   6      12794.07      13288.86       120.37 o
   2   4   6       1968.17       2005.48        34.17 o
   3   4   6       3799.12       3875.51        49.50 o
   4   4   6       3391.67       3460.63        57.17 o
   5   4   6        290.02        337.23        24.46 o
   6   4   6         14.12         11.63         9.00 o
   7   4   6        374.17        420.37        29.11 o
   8   4   6         29.88         33.33        10.94 o
   9   4   6        445.48        432.37        24.88 o
  10   4   6        339.60        360.22        25.53 o
  11   4   6        474.69        486.47        29.10 o
  12   4   6         34.26         11.09        10.93 o
  13   4   6         34.93         45.91        24.66 o
   1   5   6       1522.49       1557.10        42.76 o
   2   5   6         67.46         69.83         9.24 o
   3   5   6        116.95        104.00        11.46 o
   4   5   6        611.84        616.77        27.91 o
   5   5   6       5167.10       5171.40        95.09 o
   6   5   6         15.12          7.52         8.62 o
   7   5   6        293.87        285.57        26.62 o
   8   5   6        268.13        210.76        25.47 o
   9   5   6        107.17         75.69        14.97 o
  10   5   6        142.94        118.02        17.07 o
  11   5   6       1817.96       1662.43        58.82 o
   0   6   6       1052.76       1040.81        58.86 o
   1   6   6        127.15        109.39        16.87 o
   2   6   6        237.14        223.01        25.02 o
   3   6   6        241.65        226.20        26.12 o
   4   6   6          8.60        -10.30        10.30 o
   5   6   6       4026.63       3990.07        92.62 o
   6   6   6       1246.86       1270.09        53.13 o
   7   6   6        830.45        756.54        43.76 o
   8   6   6        569.39        523.95        39.76 o
   1   0   7        853.42        835.73        44.88 o
   2   0   7        581.03        576.82        38.97 o
   3   0   7      16339.95      16549.53       242.42 o
   4   0   7       4293.64       4305.75        86.46 o
   5   0   7       3654.77       3560.54        75.83 o
   6   0   7         47.36         67.45        15.66 o
   7   0   7       2243.66       2443.06       120.16 o
   8   0   7        215.75        281.68        25.11 o
   9   0   7        299.37        380.97        33.51 o
  10   0   7        648.69        614.49        35.87 o
  11   0   7      11662.24      11729.20       184.83 o
  12   0   7        520.61        582.33        46.94 o
  13   0   7        678.99        686.72        49.83 o
  14   0   7        692.65        602.35        55.45 o
  15   0   7        683.15        650.12        55.37 o
   0   1   7       2544.69       2623.27        88.33 o
   1   1   7       5726.63       5788.51        90.63 o
   2   1   7         98.21         85.73        12.44 o
   3   1   7        138.18        126.62        11.50 o
   4   1   7        493.31        507.11        21.18 o
   5   1   7        673.90        652.30        21.86 o
   6   1   7       2583.91       2593.87        50.98 o
   7   1   7       3385.79       3309.37        53.12 o
   8   1   7        666.16        739.09        28.53 o
   9   1   7       6312.95       6365.26        96.53 o
  10   1   7        698.84        698.33        31.39 o
  11   1   7        109.68        124.69        16.01 o
  12   1   7        207.21        205.05        16.09 o
  13   1   7        292.05        279.92        21.56 o
  14   1   7        518.30        475.62        33.61 o
  15   1   7       1058.92        952.51        47.49 o
   1   2   7      13409.32      13283.92       111.82 o
   2   2   7       1600.05       1573.19        31.12 o
   3   2   7        325.27        325.95        20.74 o
   4   2   7       2300.58       2251.64        41.95 o
   5   2   7       4524.83       4454.27        61.06 o
   6   2   7        210.36        193.25        12.66 o
   7   2   7       6112.62       6049.03        84.52 o
   8   2   7          3.95          4.05         7.97 o
   9   2   7       1219.54       1296.23        37.48 o
  10   2   7        699.76        606.85        33.51 o
  11   2   7        763.07        814.32        30.99 o
  12   2   7         97.89         93.89        16.33 o
  13   2   7       2484.32       2465.87        82.62 o
  14   2   7       1123.38       1134.99        67.06 o
   0   3   7       1871.01       1913.10        69.42 o
   1   3   7       3937.08       4007.68        71.81 o
   2   3   7         58.47         64.07         9.30 o
   3   3   7        131.65        144.75        12.64 o
   4   3   7        382.05        415.38        15.87 o
   5   3   7        494.77        591.37        22.03 o
   6   3   7       1816.38       1877.77        50.27 o
   7   3   7       2475.08       2500.14        60.15 o
   8   3   7        464.64        383.23        34.96 o
   9   3   7       4557.97       4689.18        91.01 o
  10   3   7        487.81        602.00        41.89 o
  11   3   7         71.11         44.20        15.81 o
  12   3   7        160.36        151.93        22.79 o
  13   3   7        220.20        142.47        27.01 o
   1   4   7        412.21        440.94        26.26 o
   2   4   7        316.46        317.45        20.52 o
   3   4   7       8102.25       8426.36        95.19 o
   4   4   7       2175.90       2196.97        50.40 o
   5   4   7       1910.93       1967.09        58.90 o
   6   4   7         21.45         23.61         9.95 o
   7   4   7       1388.40       1347.57        49.00 o
   8   4   7        141.15        184.08        18.61 o
   9   4   7        188.37        149.02        23.84 o
  10   4   7        360.50        382.56        29.59 o
  11   4   7       6579.54       6372.12       124.35 o
   0   5   7        935.28        956.32        48.71 o
   1   5   7       2067.38       2107.11        49.75 o
   2   5   7         19.83         -0.09         7.46 o
   3   5   7         91.22         88.74        12.74 o
   4   5   7        183.86        151.81        16.09 o
   5   5   7        261.40        273.04        27.04 o
   6   5   7       1036.49       1033.53        50.69 o
   7   5   7       1284.32       1282.02        48.03 o
   8   5   7        271.65        259.02        26.89 o
   9   5   7       2550.25       2422.33        71.51 o
   1   6   7       3981.17       3901.75        80.01 o
   2   6   7        502.14        454.33        33.20 o
   3   6   7        178.21        138.96        21.33 o
   4   6   7        651.46        628.13        48.14 o
   0   0   8       1195.09       1244.31        84.98 o
   1   0   8        346.30        362.20        56.25 o
   2   0   8       2464.16       2448.56       110.62 o
   3   0   8       3164.01       3204.41        96.67 o
   4   0   8      14399.76      14872.04       312.65 o
   5   0   8       1290.04       1273.13        87.83 o
   6   0   8        637.11        654.04        38.78 o
   7   0   8         93.12         72.03        27.47 o
   8   0   8          0.73         13.40        18.75 o
   9   0   8       2596.70       2668.96       141.79 o
  10   0   8       1499.63       1547.53        76.67 o
  11   0   8        369.00        452.65        52.67 o
  12   0   8       5500.64       5693.13       163.61 o
  13   0   8        559.39        626.17        66.81 o
   1   1   8         33.80         21.60         7.99 o
   2   1   8       6841.64       7003.49       107.24 o
   3   1   8       1551.28       1628.52        45.11 o
   4   1   8        156.52        181.23        20.01 o
   5   1   8         20.65         14.80         7.25 o
   6   1   8       2776.79       2848.72        68.33 o
   7   1   8       1698.77       1722.97        45.96 o
   8   1   8       6111.15       6024.69       101.41 o
   9   1   8        253.37        324.58        27.36 o
  10   1   8         70.39         70.55        11.69 o
  11   1   8         13.51          6.83        11.11 o
  12   1   8         54.20         51.91        13.29 o
  13   1   8         13.12         23.87        12.34 o
   0   2   8       3149.65       3175.13       109.15 o
   1   2   8       2345.23       2368.53        51.02 o
   2   2   8       4996.29       5045.97        93.54 o
   3   2   8        464.74        414.28        27.39 o
   4   2   8       1598.04       1612.20        41.81 o
   5   2   8       1834.92       1882.57        48.33 o
   6   2   8       7060.82       7040.30       106.18 o
   7   2   8          4.93          0.50         6.76 o
   8   2   8        787.22        811.22        33.50 o
   9   2   8        136.99        137.09        17.55 o
  10   2   8        851.96        789.85        42.28 o
  11   2   8        358.45        366.83        29.21 o
  12   2   8       3467.66       3274.30        93.54 o
   1   3   8         18.64         17.94         6.86 o
   2   3   8       4877.44       4919.37        84.75 o
   3   3   8       1126.90       1188.19        38.60 o
   4   3   8        132.15        123.32        18.04 o
   5   3   8         14.73         -9.67        10.95 o
   6   3   8       2008.21       2075.91        57.24 o
   7   3   8       1190.63       1233.40        46.13 o
   8   3   8       4533.60       4409.59        81.94 o
   9   3   8        172.20        185.81        22.33 o
  10   3   8         39.76         68.36        15.70 o
  11   3   8          9.58          5.62         9.67 o
   0   4   8        806.19        781.13        50.35 o
   1   4   8        218.23        256.63        21.43 o
   2   4   8       1261.21       1208.44        39.23 o
   3   4   8       1664.44       1666.12        41.15 o
   4   4   8       7707.63       7846.96       121.68 o
   5   4   8        741.48        695.59        43.45 o
   6   4   8        336.48        375.07        24.34 o
   7   4   8         47.91         91.51        13.87 o
   8   4   8          0.71        -12.86        12.86 o
   9   4   8       1471.94       1439.87        75.82 o
   1   5   8         11.11         -5.16        11.28 o
   2   5   8       2758.53       2699.67        74.11 o
   3   5   8        553.56        580.97        58.76 o
   4   5   8         86.30         90.60        16.97 o
   5   5   8         10.76         41.60        15.84 o
   1   0   9        887.70        910.10        70.86 o
   2   0   9        362.09        376.89        79.07 o
   3   0   9          0.02         49.27        27.43 o
   4   0   9       2760.15       2875.04       139.33 o
   5   0   9        410.55        418.93        60.85 o
   6   0   9        104.47         72.26        33.49 o
   7   0   9        237.23        130.75        40.32 o
   8   0   9       7895.85       7984.85       248.90 o
   9   0   9         24.06         44.76        31.24 o
  10   0   9       1687.87       1772.19       112.45 o
   0   1   9       4181.05       4174.27       135.74 o
   1   1   9        171.16        201.52        24.08 o
   2   1   9       1582.70       1530.57        52.98 o
   3   1   9        652.53        626.08        38.22 o
   4   1   9         58.90         50.51        17.67 o
   5   1   9        127.40        121.83        25.03 o
   6   1   9        348.08        333.79        38.34 o
   7   1   9        227.61        190.40        30.66 o
   8   1   9         33.87         -5.01        13.71 o
   9   1   9        473.39        401.25        43.22 o
  10   1   9       1079.78       1169.36        50.62 o
   1   2   9        557.19        552.16        33.92 o
   2   2   9       5714.98       5863.88       136.10 o
   3   2   9         21.33         17.14        11.07 o
   4   2   9          2.26        -11.38        11.38 o
   5   2   9        243.19        215.32        33.61 o
   6   2   9       2401.35       2486.29        69.85 o
   7   2   9        404.34        439.48        34.25 o
   8   2   9         82.35         79.28        15.26 o
   9   2   9          7.77         13.73        13.44 o
   0   3   9       3082.53       2932.49       126.48 o
   1   3   9        141.60        114.30        21.70 o
   2   3   9       1170.50       1147.97        46.48 o
   3   3   9        499.00        414.59        37.66 o
   4   3   9         49.50         23.97        20.42 o
   5   3   9         84.59         60.37        18.05 o
   6   3   9        279.77        244.64        33.00 o
   7   3   9        168.02        160.37        23.97 o
   1   4   9        498.64        473.99        36.87 o
   2   4   9        223.66        214.60        31.58 o
   3   4   9          0.03          0.82        15.34 o
   4   4   9       1626.98       1692.37        75.70 o
   0   0  10       3620.90       3716.05       167.97 o
   1   0  10       6054.22       6010.88       154.44 o
   2   0  10        939.73        943.90        73.99 o
   3   0  10        589.76        544.05        67.20 o
   4   0  10        672.38        571.18        70.51 o
   5   0  10        237.90        251.05        48.72 o
   6   0  10         31.49         16.04        34.17 o
   1   1  10         98.31         66.76        16.57 o
   2   1  10          1.33        -11.41        11.41 o
   3   1  10         25.03         18.83        10.95 o
   4   1  10        646.00        561.26        47.80 o
   5   1  10       5635.60       5573.77       160.24 o
   6   1  10        335.44        333.92        37.77 o
   0   2  10         62.92        116.77        30.01 o
   1   2  10       1213.06       1121.31        49.61 o
   2   2  10        133.07         96.33        21.89 o
   3   2  10         61.42         39.54        17.82 o
   4   2  10        800.66        784.97        55.45 o
                                                
